# Supplementary material for: Bis[5-meth­oxy-2-(meth­oxy­carbon­yl)phen­yl] methyl­phospho­nate
Source: Acta Crystallogr Sect E Struct Rep Online. 2014 Feb 12;70(Pt 3):o269. doi: 10.1107/S1600536814002542 (PMC3998399; doi:10.1107/S1600536814002542)
Supplement: Supplementary file 1 [file e-70-0o269-sup1.cif]

##############################################################################
#                                                                            #
# This CIF contains the data in a paper accepted for publication in          #
# Acta Crystallographica Section E. It conforms to the requirements of       #
# Notes for Authors for Acta Crystallographica Section E, and has been       #
# peer reviewed under the auspices of the IUCr Commission on Journals.       #
#                                                                            #
# Full details of the Crystallographic Information File format               #
# are given in the paper "The Crystallographic Information File (CIF):       #
# a New Standard Archive File for Crystallography" by S. R. Hall, F. H.      #
# Allen and I. D. Brown [Acta Cryst. (1991), A47, 655-685].                  #
#                                                                            #
# The current version of the core CIF dictionary is obtainable from          #
# ftp://ftp.iucr.org/pub/cif_core.dic.                                       #
#                                                                            #
# Software is freely available for graphical display of the structure(s)     #
# in this CIF. For information consult the CIF software page                 #
# http://www.iucr.org/resources/cif/software.                                #
#                                                                            #
# This file may be used for bona fide research purposes within the           #
# scientific community so long as proper attribution is given to the journal # 
# article from which it was obtained.                                        #
#                                                                            #
##############################################################################
data_I
_audit_creation_method     SHELXL-97
_journal_date_recd_electronic     2013-12-16
_journal_date_accepted     2014-02-04
_journal_name_full     'Acta Crystallographica, Section E'
_journal_year     2014
_journal_volume     70
_journal_issue      3
_journal_page_first     o269
_journal_page_last     o269
_journal_paper_category     QO
_journal_paper_doi     10.1107/S1600536814002542
_journal_coeditor_code     BH2491
_publ_contact_author_name     'Profesor Changjin Zhu'
_publ_contact_author_address
;
School of Chemical Engineering and Environment,
Beijing Institute of Technology,
Beijing 100081,
People's Republic of China
;
_publ_contact_author_email     zcj@bit.edu.cn
_publ_contact_author_fax     86E306(10)
_publ_contact_author_phone     86E306(10)
_publ_section_title
;
Bis[5-methoxy-2-(methoxycarbonyl)phenyl] methylphosphonate
;
loop_
    _publ_author_name
    _publ_author_footnote
    _publ_author_address
    "Hussain, Saghir" .
;
School of Chemical Engineering and Environment
Beijing Institute of Technology
Beijing 100081
People's Republic of China
;
    "Deli, Yang" .
;
School of Chemical Engineering and Environment
Beijing Institute of Technology
Beijing 100081
People's Republic of China
;
    "Parveen, Shagufta" .
;
School of Chemical Engineering and Environment
Beijing Institute of Technology
Beijing 100081
People's Republic of China
;
    "Hao, Xin" .
;
School of Chemical Engineering and Environment
Beijing Institute of Technology
Beijing 100081
People's Republic of China
;
    "Zhu, Changjin" .
;
School of Chemical Engineering and Environment
Beijing Institute of Technology
Beijing 100081
People's Republic of China
;
_publ_section_synopsis     .
_database_code_depnum_ccdc_archive     'CCDC 985024'
_chemical_name_systematic
;
Bis[5-methoxy-2-(methoxycarbonyl)phenyl] methylphosphonate
;
_chemical_name_common     ?
_chemical_formula_moiety     'C19 H21 O9 P'
_chemical_formula_sum     'C19 H21 O9 P'
_chemical_formula_iupac     'C19 H21 O9 P'
_chemical_formula_weight     424.33
_chemical_melting_point     ?
_symmetry_cell_setting     triclinic
_symmetry_space_group_name_H-M     'P -1'
_symmetry_space_group_name_Hall     '-P 1'
loop_
    _symmetry_equiv_pos_as_xyz
    'x, y, z'
    '-x, -y, -z'
_cell_length_a     7.852(2)
_cell_length_b     10.616(3)
_cell_length_c     12.200(3)
_cell_angle_alpha     70.774(9)
_cell_angle_beta     77.800(9)
_cell_angle_gamma     84.172(10)
_cell_volume     938.0(4)
_cell_formula_units_Z     2
_cell_measurement_reflns_used     3814
_cell_measurement_theta_min     2.249
_cell_measurement_theta_max     31.507
_cell_measurement_temperature     153(2)
_exptl_crystal_description     Prism
_exptl_crystal_colour     Colorless
_exptl_crystal_size_max     0.60
_exptl_crystal_size_mid     0.32
_exptl_crystal_size_min     0.23
_exptl_crystal_density_diffrn     1.502
_exptl_crystal_density_meas     ?
_exptl_crystal_density_method     'not measured'
_exptl_crystal_F_000     444
_exptl_absorpt_coefficient_mu     0.199
_exptl_absorpt_correction_type     multi-scan
_exptl_absorpt_process_details     '(CrystalClear; Rigaku, 2008)'
_exptl_absorpt_correction_T_min     0.8898
_exptl_absorpt_correction_T_max     0.9547
_exptl_special_details     ?
_diffrn_ambient_temperature     153(2)
_diffrn_radiation_type     MoK\a
_diffrn_radiation_wavelength     0.71073
_diffrn_radiation_source     'Rotating Anode'
_diffrn_radiation_monochromator     graphite
_diffrn_measurement_device_type     'Rigaku AFC10/Saturn724+'
_diffrn_measurement_method     '\f and \w scans'
_diffrn_detector_area_resol_mean     28.5714
_diffrn_reflns_number     13574
_diffrn_reflns_av_R_equivalents     0.0278
_diffrn_reflns_av_sigmaI/netI     0.0383
_diffrn_reflns_theta_min     2.25
_diffrn_reflns_theta_max     31.00
_diffrn_reflns_theta_full     31.00
_diffrn_measured_fraction_theta_max     0.982
_diffrn_measured_fraction_theta_full     0.982
_diffrn_reflns_limit_h_min     -11
_diffrn_reflns_limit_h_max     11
_diffrn_reflns_limit_k_min     -15
_diffrn_reflns_limit_k_max     14
_diffrn_reflns_limit_l_min     -17
_diffrn_reflns_limit_l_max     16
_diffrn_standards_number     0
_diffrn_standards_interval_count     0
_diffrn_standards_interval_time     0
_diffrn_standards_decay_%     0
_refine_special_details     ?
_reflns_number_total     5875
_reflns_number_gt     5141
_reflns_threshold_expression     I>2\s(I)
_refine_ls_structure_factor_coef     Fsqd
_refine_ls_matrix_type     full
_refine_ls_R_factor_all     0.0476
_refine_ls_R_factor_gt     0.0396
_refine_ls_wR_factor_gt     0.0972
_refine_ls_wR_factor_ref     0.1024
_refine_ls_goodness_of_fit_ref     1.000
_refine_ls_restrained_S_all     1.000
_refine_ls_number_reflns     5875
_refine_ls_number_parameters     268
_refine_ls_number_restraints     0
_refine_ls_number_constraints     0
_refine_ls_hydrogen_treatment     constr
_refine_ls_weighting_scheme     calc
_refine_ls_weighting_details
           'calc w=1/[\s^2^(Fo^2^)+(0.0463P)^2^+0.36P] where P=(Fo^2^+2Fc^2^)/3'
_atom_sites_solution_hydrogens     geom
_atom_sites_solution_primary     direct
_atom_sites_solution_secondary     difmap
_refine_ls_shift/su_max     0.001
_refine_ls_shift/su_mean     0.000
_refine_diff_density_max     0.380
_refine_diff_density_min     -0.496
_refine_ls_extinction_method     'SHELXL97 (Sheldrick, 2008)'
_refine_ls_extinction_coef     0.018(2)
_refine_ls_extinction_expression
                                  'Fc^*^=kFc[1+0.001xFc^2^\l^3^/sin(2\q)]^-1/4^'
loop_
    _atom_type_symbol
    _atom_type_description
    _atom_type_scat_dispersion_real
    _atom_type_scat_dispersion_imag
    _atom_type_scat_source
    'C' 'C' 0.0033 0.0016
                         'International Tables Vol C Tables 4.2.6.8 and 6.1.1.4'
    'H' 'H' 0.0000 0.0000
                         'International Tables Vol C Tables 4.2.6.8 and 6.1.1.4'
    'O' 'O' 0.0106 0.0060
                         'International Tables Vol C Tables 4.2.6.8 and 6.1.1.4'
    'P' 'P' 0.1023 0.0942
                         'International Tables Vol C Tables 4.2.6.8 and 6.1.1.4'
_computing_data_collection     'CrystalClear (Rigaku, 2008)'
_computing_cell_refinement     'CrystalClear (Rigaku, 2008)'
_computing_data_reduction     'CrystalClear (Rigaku, 2008)'
_computing_structure_solution     'SHELXS97 (Sheldrick, 2008)'
_computing_structure_refinement     'SHELXL97 (Sheldrick, 2008)'
_computing_molecular_graphics
;
CrystalStructure (Rigaku, 2008) and <i>DIAMOND</i> (Brandenburg,
1999)
;
_computing_publication_material     'CrystalStructure (Rigaku, 2008)'
loop_
    _atom_site_type_symbol
    _atom_site_label
    _atom_site_fract_x
    _atom_site_fract_y
    _atom_site_fract_z
    _atom_site_U_iso_or_equiv
    _atom_site_adp_type
    _atom_site_calc_flag
    _atom_site_refinement_flags
    _atom_site_occupancy
    _atom_site_symmetry_multiplicity
    _atom_site_disorder_assembly
    _atom_site_disorder_group
    P P1 0.33809(4) 0.27109(3) 0.77167(3) 0.01429(8) Uani d . 1 1 . .
    O O1 0.32051(13) 0.73969(9) 0.92979(9) 0.0254(2) Uani d . 1 1 . .
    O O2 0.05122(13) 0.15477(9) 1.15552(9) 0.0245(2) Uani d . 1 1 . .
    O O3 0.29370(14) 0.10828(9) 1.03853(9) 0.0278(2) Uani d . 1 1 . .
    O O4 0.42225(11) 0.33306(9) 0.85008(8) 0.01764(17) Uani d . 1 1 . .
    O O5 0.40476(11) 0.36743(9) 0.64092(8) 0.01864(18) Uani d . 1 1 . .
    O O6 0.14807(11) 0.26036(9) 0.80413(8) 0.01992(18) Uani d . 1 1 . .
    O O7 0.12590(14) 0.79574(10) 0.48656(9) 0.0291(2) Uani d . 1 1 . .
    O O8 0.33993(14) 0.27659(10) 0.35051(9) 0.0279(2) Uani d . 1 1 . .
    O O9 0.32347(16) 0.17592(10) 0.54559(9) 0.0318(2) Uani d . 1 1 . .
    C C1 0.33063(15) 0.40112(12) 0.92554(10) 0.0156(2) Uani d . 1 1 . .
    C C2 0.36082(15) 0.53541(12) 0.89291(11) 0.0180(2) Uani d . 1 1 . .
    H H2 0.4363 0.5776 0.8207 0.022 Uiso calc R 1 1 . .
    C C3 0.27920(15) 0.60907(12) 0.96717(11) 0.0177(2) Uani d . 1 1 . .
    C C4 0.16437(16) 0.54847(12) 1.07129(11) 0.0183(2) Uani d . 1 1 . .
    H H4 0.1058 0.5987 1.1206 0.022 Uiso calc R 1 1 . .
    C C5 0.13718(16) 0.41317(12) 1.10167(11) 0.0184(2) Uani d . 1 1 . .
    H H5 0.0588 0.3718 1.1728 0.022 Uiso calc R 1 1 . .
    C C6 0.22035(15) 0.33527(12) 1.03192(10) 0.0165(2) Uani d . 1 1 . .
    C C7 0.24992(19) 0.81449(14) 1.00919(13) 0.0268(3) Uani d . 1 1 . .
    H H7A 0.1223 0.8166 1.0222 0.032 Uiso calc R 1 1 . .
    H H7B 0.2911 0.9059 0.9747 0.032 Uiso calc R 1 1 . .
    H H7C 0.2882 0.7720 1.0848 0.032 Uiso calc R 1 1 . .
    C C8 0.19625(16) 0.18952(12) 1.07215(11) 0.0182(2) Uani d . 1 1 . .
    C C9 0.0165(2) 0.01386(14) 1.19956(14) 0.0306(3) Uani d . 1 1 . .
    H H9A 0.0128 -0.0178 1.1332 0.037 Uiso calc R 1 1 . .
    H H9B -0.0959 -0.0006 1.2544 0.037 Uiso calc R 1 1 . .
    H H9C 0.1090 -0.0355 1.2409 0.037 Uiso calc R 1 1 . .
    C C10 0.47462(17) 0.12702(12) 0.77410(12) 0.0216(2) Uani d . 1 1 . .
    H H10A 0.4780 0.0735 0.8562 0.026 Uiso calc R 1 1 . .
    H H10B 0.5927 0.1540 0.7321 0.026 Uiso calc R 1 1 . .
    H H10C 0.4286 0.0739 0.7354 0.026 Uiso calc R 1 1 . .
    C C11 0.30478(14) 0.45119(12) 0.56325(10) 0.0167(2) Uani d . 1 1 . .
    C C12 0.25839(15) 0.57749(13) 0.57246(11) 0.0192(2) Uani d . 1 1 . .
    H H12 0.2823 0.6012 0.6361 0.023 Uiso calc R 1 1 . .
    C C13 0.17609(16) 0.66892(13) 0.48675(12) 0.0210(2) Uani d . 1 1 . .
    C C14 0.14194(16) 0.63410(14) 0.39278(12) 0.0225(2) Uani d . 1 1 . .
    H H14 0.0855 0.6965 0.3346 0.027 Uiso calc R 1 1 . .
    C C15 0.19083(16) 0.50850(13) 0.38535(11) 0.0215(2) Uani d . 1 1 . .
    H H15 0.1691 0.4857 0.3206 0.026 Uiso calc R 1 1 . .
    C C16 0.27195(15) 0.41295(13) 0.47087(11) 0.0186(2) Uani d . 1 1 . .
    C C17 0.1721(2) 0.83997(16) 0.57463(14) 0.0350(3) Uani d . 1 1 . .
    H H17A 0.1159 0.7847 0.6532 0.042 Uiso calc R 1 1 . .
    H H17B 0.1331 0.9334 0.5626 0.042 Uiso calc R 1 1 . .
    H H17C 0.2989 0.8321 0.5686 0.042 Uiso calc R 1 1 . .
    C C18 0.31427(16) 0.27628(13) 0.46351(11) 0.0210(2) Uani d . 1 1 . .
    C C19 0.3690(2) 0.14795(15) 0.33229(14) 0.0308(3) Uani d . 1 1 . .
    H H19A 0.4530 0.0945 0.3797 0.037 Uiso calc R 1 1 . .
    H H19B 0.4152 0.1601 0.2484 0.037 Uiso calc R 1 1 . .
    H H19C 0.2586 0.1019 0.3564 0.037 Uiso calc R 1 1 . .
loop_
    _atom_site_aniso_label
    _atom_site_aniso_U_11
    _atom_site_aniso_U_22
    _atom_site_aniso_U_33
    _atom_site_aniso_U_12
    _atom_site_aniso_U_13
    _atom_site_aniso_U_23
    P1 0.01521(13) 0.01433(14) 0.01354(15) -0.00011(10) -0.00176(10)
                                                                    -0.00540(11)
    O1 0.0306(5) 0.0164(4) 0.0281(5) -0.0045(4) 0.0032(4) -0.0099(4)
    O2 0.0277(5) 0.0176(4) 0.0259(5) -0.0049(3) 0.0029(4) -0.0075(4)
    O3 0.0359(5) 0.0169(4) 0.0263(5) 0.0033(4) 0.0007(4) -0.0067(4)
    O4 0.0172(4) 0.0215(4) 0.0173(4) 0.0015(3) -0.0030(3) -0.0111(3)
    O5 0.0155(4) 0.0235(4) 0.0140(4) 0.0004(3) -0.0028(3) -0.0024(3)
    O6 0.0168(4) 0.0226(4) 0.0200(4) -0.0034(3) -0.0009(3) -0.0069(4)
    O7 0.0344(5) 0.0224(5) 0.0298(5) 0.0054(4) -0.0085(4) -0.0078(4)
    O8 0.0411(6) 0.0256(5) 0.0178(5) -0.0018(4) -0.0029(4) -0.0096(4)
    O9 0.0496(6) 0.0235(5) 0.0222(5) -0.0008(4) -0.0092(5) -0.0058(4)
    C1 0.0159(5) 0.0181(5) 0.0150(5) 0.0022(4) -0.0041(4) -0.0081(4)
    C2 0.0190(5) 0.0185(5) 0.0167(5) -0.0012(4) -0.0027(4) -0.0061(4)
    C3 0.0197(5) 0.0149(5) 0.0195(6) -0.0002(4) -0.0048(4) -0.0063(4)
    C4 0.0212(5) 0.0177(5) 0.0175(6) 0.0014(4) -0.0033(4) -0.0083(4)
    C5 0.0213(5) 0.0182(5) 0.0150(5) -0.0001(4) -0.0019(4) -0.0055(4)
    C6 0.0188(5) 0.0157(5) 0.0155(5) 0.0009(4) -0.0042(4) -0.0055(4)
    C7 0.0300(6) 0.0203(6) 0.0336(7) -0.0014(5) -0.0027(6) -0.0153(6)
    C8 0.0231(5) 0.0178(5) 0.0144(5) -0.0004(4) -0.0051(4) -0.0049(4)
    C9 0.0386(8) 0.0192(6) 0.0310(7) -0.0095(5) 0.0006(6) -0.0059(5)
    C10 0.0265(6) 0.0170(5) 0.0211(6) 0.0040(4) -0.0037(5) -0.0076(5)
    C11 0.0140(4) 0.0206(5) 0.0130(5) -0.0015(4) -0.0016(4) -0.0022(4)
    C12 0.0175(5) 0.0229(6) 0.0168(6) -0.0021(4) -0.0017(4) -0.0064(5)
    C13 0.0179(5) 0.0208(6) 0.0213(6) -0.0007(4) -0.0010(4) -0.0045(5)
    C14 0.0201(5) 0.0256(6) 0.0187(6) -0.0006(5) -0.0057(4) -0.0016(5)
    C15 0.0208(5) 0.0266(6) 0.0165(6) -0.0038(5) -0.0045(4) -0.0046(5)
    C16 0.0173(5) 0.0220(6) 0.0157(5) -0.0030(4) -0.0013(4) -0.0053(5)
    C17 0.0497(9) 0.0257(7) 0.0301(8) 0.0022(6) -0.0056(7) -0.0118(6)
    C18 0.0215(5) 0.0248(6) 0.0174(6) -0.0031(4) -0.0023(4) -0.0077(5)
    C19 0.0414(8) 0.0285(7) 0.0275(7) -0.0033(6) -0.0056(6) -0.0153(6)
_geom_special_details     ?
loop_
    _geom_bond_atom_site_label_1
    _geom_bond_atom_site_label_2
    _geom_bond_site_symmetry_2
    _geom_bond_distance
    _geom_bond_publ_flag
    P1 O6 . 1.4667(10) ?
    P1 O5 . 1.5956(10) ?
    P1 O4 . 1.5984(9) ?
    P1 C10 . 1.7720(13) ?
    O1 C3 . 1.3596(15) ?
    O1 C7 . 1.4375(16) ?
    O2 C8 . 1.3476(15) ?
    O2 C9 . 1.4465(16) ?
    O3 C8 . 1.2099(15) ?
    O4 C1 . 1.3927(14) ?
    O5 C11 . 1.3865(14) ?
    O7 C13 . 1.3633(16) ?
    O7 C17 . 1.4275(19) ?
    O8 C18 . 1.3494(16) ?
    O8 C19 . 1.4428(17) ?
    O9 C18 . 1.2063(17) ?
    C1 C2 . 1.3791(17) ?
    C1 C6 . 1.4048(17) ?
    C2 C3 . 1.4009(17) ?
    C2 H2 . 0.9500 ?
    C3 C4 . 1.3914(17) ?
    C4 C5 . 1.3872(17) ?
    C4 H4 . 0.9500 ?
    C5 C6 . 1.3977(16) ?
    C5 H5 . 0.9500 ?
    C6 C8 . 1.4801(17) ?
    C7 H7A . 0.9800 ?
    C7 H7B . 0.9800 ?
    C7 H7C . 0.9800 ?
    C9 H9A . 0.9800 ?
    C9 H9B . 0.9800 ?
    C9 H9C . 0.9800 ?
    C10 H10A . 0.9800 ?
    C10 H10B . 0.9800 ?
    C10 H10C . 0.9800 ?
    C11 C12 . 1.3878(17) ?
    C11 C16 . 1.3953(17) ?
    C12 C13 . 1.3939(18) ?
    C12 H12 . 0.9500 ?
    C13 C14 . 1.3971(19) ?
    C14 C15 . 1.3764(19) ?
    C14 H14 . 0.9500 ?
    C15 C16 . 1.4057(18) ?
    C15 H15 . 0.9500 ?
    C16 C18 . 1.4829(18) ?
    C17 H17A . 0.9800 ?
    C17 H17B . 0.9800 ?
    C17 H17C . 0.9800 ?
    C19 H19A . 0.9800 ?
    C19 H19B . 0.9800 ?
    C19 H19C . 0.9800 ?
loop_
    _geom_angle_atom_site_label_1
    _geom_angle_atom_site_label_2
    _geom_angle_atom_site_label_3
    _geom_angle_site_symmetry_1
    _geom_angle_site_symmetry_3
    _geom_angle
    _geom_angle_publ_flag
    O6 P1 O5 . . 113.96(5) ?
    O6 P1 O4 . . 114.87(5) ?
    O5 P1 O4 . . 102.31(5) ?
    O6 P1 C10 . . 120.38(6) ?
    O5 P1 C10 . . 101.53(6) ?
    O4 P1 C10 . . 101.30(6) ?
    C3 O1 C7 . . 116.45(10) ?
    C8 O2 C9 . . 115.46(10) ?
    C1 O4 P1 . . 125.45(8) ?
    C11 O5 P1 . . 127.58(8) ?
    C13 O7 C17 . . 117.67(11) ?
    C18 O8 C19 . . 116.33(11) ?
    C2 C1 O4 . . 116.28(10) ?
    C2 C1 C6 . . 121.84(11) ?
    O4 C1 C6 . . 121.81(11) ?
    C1 C2 C3 . . 119.46(11) ?
    C1 C2 H2 . . 120.3 ?
    C3 C2 H2 . . 120.3 ?
    O1 C3 C4 . . 124.13(11) ?
    O1 C3 C2 . . 115.46(11) ?
    C4 C3 C2 . . 120.41(11) ?
    C5 C4 C3 . . 118.65(11) ?
    C5 C4 H4 . . 120.7 ?
    C3 C4 H4 . . 120.7 ?
    C4 C5 C6 . . 122.68(11) ?
    C4 C5 H5 . . 118.7 ?
    C6 C5 H5 . . 118.7 ?
    C5 C6 C1 . . 116.89(11) ?
    C5 C6 C8 . . 120.60(11) ?
    C1 C6 C8 . . 122.47(10) ?
    O1 C7 H7A . . 109.5 ?
    O1 C7 H7B . . 109.5 ?
    H7A C7 H7B . . 109.5 ?
    O1 C7 H7C . . 109.5 ?
    H7A C7 H7C . . 109.5 ?
    H7B C7 H7C . . 109.5 ?
    O3 C8 O2 . . 122.46(12) ?
    O3 C8 C6 . . 125.90(12) ?
    O2 C8 C6 . . 111.62(10) ?
    O2 C9 H9A . . 109.5 ?
    O2 C9 H9B . . 109.5 ?
    H9A C9 H9B . . 109.5 ?
    O2 C9 H9C . . 109.5 ?
    H9A C9 H9C . . 109.5 ?
    H9B C9 H9C . . 109.5 ?
    P1 C10 H10A . . 109.5 ?
    P1 C10 H10B . . 109.5 ?
    H10A C10 H10B . . 109.5 ?
    P1 C10 H10C . . 109.5 ?
    H10A C10 H10C . . 109.5 ?
    H10B C10 H10C . . 109.5 ?
    O5 C11 C12 . . 117.91(11) ?
    O5 C11 C16 . . 119.54(11) ?
    C12 C11 C16 . . 122.11(11) ?
    C11 C12 C13 . . 118.90(12) ?
    C11 C12 H12 . . 120.6 ?
    C13 C12 H12 . . 120.6 ?
    O7 C13 C12 . . 123.89(12) ?
    O7 C13 C14 . . 115.62(12) ?
    C12 C13 C14 . . 120.48(12) ?
    C15 C14 C13 . . 119.34(12) ?
    C15 C14 H14 . . 120.3 ?
    C13 C14 H14 . . 120.3 ?
    C14 C15 C16 . . 121.86(12) ?
    C14 C15 H15 . . 119.1 ?
    C16 C15 H15 . . 119.1 ?
    C11 C16 C15 . . 117.30(12) ?
    C11 C16 C18 . . 122.28(11) ?
    C15 C16 C18 . . 120.39(11) ?
    O7 C17 H17A . . 109.5 ?
    O7 C17 H17B . . 109.5 ?
    H17A C17 H17B . . 109.5 ?
    O7 C17 H17C . . 109.5 ?
    H17A C17 H17C . . 109.5 ?
    H17B C17 H17C . . 109.5 ?
    O9 C18 O8 . . 122.93(12) ?
    O9 C18 C16 . . 126.15(12) ?
    O8 C18 C16 . . 110.91(11) ?
    O8 C19 H19A . . 109.5 ?
    O8 C19 H19B . . 109.5 ?
    H19A C19 H19B . . 109.5 ?
    O8 C19 H19C . . 109.5 ?
    H19A C19 H19C . . 109.5 ?
    H19B C19 H19C . . 109.5 ?
loop_
    _geom_torsion_atom_site_label_1
    _geom_torsion_atom_site_label_2
    _geom_torsion_atom_site_label_3
    _geom_torsion_atom_site_label_4
    _geom_torsion_site_symmetry_1
    _geom_torsion_site_symmetry_2
    _geom_torsion_site_symmetry_3
    _geom_torsion_site_symmetry_4
    _geom_torsion
    _geom_torsion_publ_flag
    O6 P1 O4 C1 . . . . -14.43(11) ?
    O5 P1 O4 C1 . . . . 109.57(10) ?
    C10 P1 O4 C1 . . . . -145.81(10) ?
    O6 P1 O5 C11 . . . . 8.28(12) ?
    O4 P1 O5 C11 . . . . -116.33(10) ?
    C10 P1 O5 C11 . . . . 139.24(10) ?
    P1 O4 C1 C2 . . . . -112.42(11) ?
    P1 O4 C1 C6 . . . . 70.66(14) ?
    O4 C1 C2 C3 . . . . -177.17(10) ?
    C6 C1 C2 C3 . . . . -0.26(18) ?
    C7 O1 C3 C4 . . . . 5.11(18) ?
    C7 O1 C3 C2 . . . . -174.95(11) ?
    C1 C2 C3 O1 . . . . 178.09(11) ?
    C1 C2 C3 C4 . . . . -1.97(18) ?
    O1 C3 C4 C5 . . . . -177.96(12) ?
    C2 C3 C4 C5 . . . . 2.11(18) ?
    C3 C4 C5 C6 . . . . -0.03(19) ?
    C4 C5 C6 C1 . . . . -2.08(18) ?
    C4 C5 C6 C8 . . . . 175.82(11) ?
    C2 C1 C6 C5 . . . . 2.22(17) ?
    O4 C1 C6 C5 . . . . 178.97(10) ?
    C2 C1 C6 C8 . . . . -175.63(11) ?
    O4 C1 C6 C8 . . . . 1.11(17) ?
    C9 O2 C8 O3 . . . . -1.95(18) ?
    C9 O2 C8 C6 . . . . 179.59(11) ?
    C5 C6 C8 O3 . . . . -158.23(13) ?
    C1 C6 C8 O3 . . . . 19.6(2) ?
    C5 C6 C8 O2 . . . . 20.16(16) ?
    C1 C6 C8 O2 . . . . -162.06(11) ?
    P1 O5 C11 C12 . . . . 85.25(13) ?
    P1 O5 C11 C16 . . . . -102.25(12) ?
    O5 C11 C12 C13 . . . . 172.42(10) ?
    C16 C11 C12 C13 . . . . 0.12(18) ?
    C17 O7 C13 C12 . . . . 4.73(19) ?
    C17 O7 C13 C14 . . . . -174.46(12) ?
    C11 C12 C13 O7 . . . . -179.55(11) ?
    C11 C12 C13 C14 . . . . -0.39(18) ?
    O7 C13 C14 C15 . . . . 179.04(11) ?
    C12 C13 C14 C15 . . . . -0.18(19) ?
    C13 C14 C15 C16 . . . . 1.06(19) ?
    O5 C11 C16 C15 . . . . -171.47(10) ?
    C12 C11 C16 C15 . . . . 0.71(17) ?
    O5 C11 C16 C18 . . . . 10.56(17) ?
    C12 C11 C16 C18 . . . . -177.27(11) ?
    C14 C15 C16 C11 . . . . -1.30(18) ?
    C14 C15 C16 C18 . . . . 176.71(12) ?
    C19 O8 C18 O9 . . . . 3.7(2) ?
    C19 O8 C18 C16 . . . . -175.42(11) ?
    C11 C16 C18 O9 . . . . 26.3(2) ?
    C15 C16 C18 O9 . . . . -151.63(14) ?
    C11 C16 C18 O8 . . . . -154.61(11) ?
    C15 C16 C18 O8 . . . . 27.48(16) ?
loop_
    _geom_hbond_atom_site_label_D
    _geom_hbond_atom_site_label_H
    _geom_hbond_atom_site_label_A
    _geom_hbond_site_symmetry_A
    _geom_hbond_distance_DH
    _geom_hbond_distance_HA
    _geom_hbond_distance_DA
    _geom_hbond_angle_DHA
    _geom_hbond_publ_flag
    C7 H7B O3 1_565 0.98 2.52 3.3134(18) 138.1 no
    C9 H9A O6 2_557 0.98 2.79 3.3198(18) 114.8 no
_iucr_refine_instructions_details
;
TITL BO2399 in P-1
CELL 0.71073   7.8522  10.6159  12.2001  70.774  77.800  84.172
ZERR    2.00   0.0022   0.0025   0.0028   0.009   0.009   0.010
LATT  1
SFAC C H O P
UNIT 38 42 18 2
TEMP -120
SIZE .600 .320 .235
ACTA
CONF
OMIT 0 1 0
OMIT 0 62
L.S. 3
BOND $H
FMAP 2
PLAN 2
WGHT    0.046300    0.360000
EXTI    0.017875
FVAR       0.84863
P1    4    0.338090    0.271087    0.771667    11.00000    0.01521    0.01433 =
         0.01354   -0.00540   -0.00176   -0.00011
O1    3    0.320508    0.739690    0.929786    11.00000    0.03058    0.01642 =
         0.02808   -0.00994    0.00317   -0.00447
O2    3    0.051220    0.154771    1.155516    11.00000    0.02775    0.01759 =
         0.02594   -0.00746    0.00286   -0.00490
O3    3    0.293698    0.108284    1.038531    11.00000    0.03591    0.01693 =
         0.02633   -0.00671    0.00072    0.00334
O4    3    0.422253    0.333058    0.850084    11.00000    0.01725    0.02151 =
         0.01730   -0.01114   -0.00296    0.00147
O5    3    0.404756    0.367434    0.640916    11.00000    0.01554    0.02353 =
         0.01399   -0.00245   -0.00282    0.00042
O6    3    0.148074    0.260355    0.804131    11.00000    0.01675    0.02257 =
         0.01999   -0.00694   -0.00091   -0.00336
O7    3    0.125896    0.795745    0.486556    11.00000    0.03442    0.02239 =
         0.02978   -0.00781   -0.00847    0.00545
O8    3    0.339925    0.276595    0.350509    11.00000    0.04112    0.02562 =
         0.01779   -0.00958   -0.00292   -0.00183
O9    3    0.323468    0.175922    0.545588    11.00000    0.04956    0.02353 =
         0.02220   -0.00579   -0.00924   -0.00082
C1    1    0.330634    0.401123    0.925539    11.00000    0.01585    0.01814 =
         0.01503   -0.00811   -0.00415    0.00221
C2    1    0.360815    0.535413    0.892908    11.00000    0.01905    0.01852 =
         0.01666   -0.00610   -0.00269   -0.00116
AFIX  43
H2    2    0.436343    0.577628    0.820652    11.00000   -1.20000
AFIX   0
C3    1    0.279198    0.609067    0.967174    11.00000    0.01971    0.01492 =
         0.01955   -0.00632   -0.00481   -0.00019
C4    1    0.164372    0.548474    1.071293    11.00000    0.02120    0.01767 =
         0.01753   -0.00835   -0.00331    0.00135
AFIX  43
H4    2    0.105784    0.598741    1.120578    11.00000   -1.20000
AFIX   0
C5    1    0.137176    0.413169    1.101673    11.00000    0.02131    0.01821 =
         0.01497   -0.00552   -0.00193   -0.00014
AFIX  43
H5    2    0.058827    0.371773    1.172784    11.00000   -1.20000
AFIX   0
C6    1    0.220353    0.335267    1.031919    11.00000    0.01877    0.01570 =
         0.01549   -0.00545   -0.00420    0.00092
C7    1    0.249917    0.814494    1.009186    11.00000    0.02999    0.02026 =
         0.03364   -0.01526   -0.00268   -0.00143
AFIX 137
H7A   2    0.122301    0.816552    1.022221    11.00000   -1.20000
H7B   2    0.291117    0.905887    0.974668    11.00000   -1.20000
H7C   2    0.288210    0.772039    1.084798    11.00000   -1.20000
AFIX   0
C8    1    0.196251    0.189522    1.072150    11.00000    0.02308    0.01778 =
         0.01438   -0.00491   -0.00512   -0.00041
C9    1    0.016489    0.013862    1.199564    11.00000    0.03864    0.01919 =
         0.03103   -0.00589    0.00056   -0.00946
AFIX 137
H9A   2    0.012849   -0.017844    1.133220    11.00000   -1.20000
H9B   2   -0.095928   -0.000585    1.254380    11.00000   -1.20000
H9C   2    0.109015   -0.035452    1.240936    11.00000   -1.20000
AFIX   0
C10   1    0.474617    0.127019    0.774103    11.00000    0.02652    0.01700 =
         0.02108   -0.00762   -0.00372    0.00400
AFIX 137
H10A  2    0.478047    0.073485    0.856205    11.00000   -1.20000
H10B  2    0.592677    0.153968    0.732091    11.00000   -1.20000
H10C  2    0.428636    0.073924    0.735359    11.00000   -1.20000
AFIX   0
C11   1    0.304784    0.451188    0.563247    11.00000    0.01398    0.02058 =
         0.01303   -0.00216   -0.00164   -0.00145
C12   1    0.258393    0.577492    0.572459    11.00000    0.01748    0.02295 =
         0.01681   -0.00637   -0.00169   -0.00210
AFIX  43
H12   2    0.282332    0.601248    0.636121    11.00000   -1.20000
AFIX   0
C13   1    0.176087    0.668921    0.486746    11.00000    0.01788    0.02080 =
         0.02134   -0.00450   -0.00100   -0.00071
C14   1    0.141936    0.634102    0.392780    11.00000    0.02007    0.02559 =
         0.01868   -0.00165   -0.00570   -0.00056
AFIX  43
H14   2    0.085527    0.696497    0.334594    11.00000   -1.20000
AFIX   0
C15   1    0.190831    0.508501    0.385347    11.00000    0.02075    0.02662 =
         0.01651   -0.00464   -0.00446   -0.00380
AFIX  43
H15   2    0.169145    0.485744    0.320587    11.00000   -1.20000
AFIX   0
C16   1    0.271947    0.412950    0.470869    11.00000    0.01727    0.02203 =
         0.01568   -0.00528   -0.00132   -0.00298
C17   1    0.172057    0.839966    0.574630    11.00000    0.04973    0.02566 =
         0.03014   -0.01179   -0.00563    0.00219
AFIX 137
H17A  2    0.115913    0.784750    0.653187    11.00000   -1.20000
H17B  2    0.133054    0.933388    0.562606    11.00000   -1.20000
H17C  2    0.298895    0.832118    0.568562    11.00000   -1.20000
AFIX   0
C18   1    0.314273    0.276278    0.463510    11.00000    0.02147    0.02476 =
         0.01742   -0.00766   -0.00230   -0.00312
C19   1    0.369028    0.147953    0.332291    11.00000    0.04136    0.02847 =
         0.02750   -0.01532   -0.00563   -0.00332
AFIX 137
H19A  2    0.453030    0.094485    0.379670    11.00000   -1.20000
H19B  2    0.415191    0.160077    0.248445    11.00000   -1.20000
H19C  2    0.258631    0.101919    0.356384    11.00000   -1.20000
HKLF 4
REM  BO2399 in P-1
REM R1 =  0.0396 for   5141 Fo > 4sig(Fo)  and  0.0476 for all   5875 data
REM    268 parameters refined using      0 restraints
END
WGHT      0.0513      0.1826
REM Highest difference peak  0.380,  deepest hole -0.496,  1-sigma level  0.057
Q1    1   0.3204  0.5652  0.9351  11.00000  0.05    0.38
Q2    1   0.1768  0.3749  1.0590  11.00000  0.05    0.37
;
