# Supplementary material for: Bis[5-meth­oxy-2-(meth­oxy­carbon­yl)phen­yl] methyl­phospho­nate
Source: Acta Crystallogr Sect E Struct Rep Online. 2014 Feb 12;70(Pt 3):o269. doi: 10.1107/S1600536814002542 (PMC3998399; doi:10.1107/S1600536814002542)
Supplement: Supplementary file 2 [file e-70-0o269-Isup2.hkl]

# 
# h,k,l, Fc-squared, Fo-squared, sigma(Fo-squared) and status flag 
# 
data_I
_shelx_title ' BO2399 in P-1' 
_shelx_refln_list_code          4 
_shelx_F_calc_maximum      128.33 
_exptl_crystal_F_000       444.00 
_reflns_d_resolution_high  0.6900 
 
loop_ 
 _symmetry_equiv_pos_as_xyz 
 'x, y, z' 
 '-x, -y, -z' 
 
_cell_length_a     7.8522 
_cell_length_b    10.6159 
_cell_length_c    12.2001 
_cell_angle_alpha  70.774 
_cell_angle_beta   77.800 
_cell_angle_gamma  84.172 
 
_shelx_F_squared_multiplier     1.000 
 
loop_ 
 _refln_index_h 
 _refln_index_k 
 _refln_index_l 
 _refln_F_squared_calc 
 _refln_F_squared_meas 
 _refln_F_squared_sigma 
 _refln_observed_status 
   1   0   0      496.19      280.37      8.78 o 
   3   0   0     1277.16     1242.02      8.35 o 
   4   0   0     1119.36     1075.95     11.57 o 
   5   0   0      227.85      214.12      5.29 o 
   6   0   0      997.07     1027.12     15.75 o 
   7   0   0       88.29       84.18      3.43 o 
   8   0   0       79.07       77.72      4.01 o 
   9   0   0        8.65        7.68      1.49 o 
  10   0   0       46.15       49.49      3.26 o 
  11   0   0       29.57       27.40      4.58 o 
 -11   1   0       11.06        8.40      3.11 o 
 -10   1   0      140.30      141.97      7.31 o 
  -9   1   0        0.47        3.25      1.59 o 
  -8   1   0       69.01       65.21      5.45 o 
  -7   1   0       87.53       85.30      5.54 o 
  -6   1   0       65.64       66.48      3.28 o 
  -5   1   0      201.80      206.53      5.23 o 
  -4   1   0     1292.70     1299.94     21.00 o 
  -3   1   0      934.22      955.02      7.10 o 
  -2   1   0      655.27      592.49      6.27 o 
  -1   1   0     5773.79     6175.94     17.06 o 
   1   1   0     1533.26     1525.75      8.93 o 
   2   1   0    16469.12    15207.63     37.12 o 
   3   1   0      247.18      229.03      5.08 o 
   4   1   0        0.55        2.88      0.99 o 
   5   1   0       29.76       29.14      2.23 o 
   6   1   0      107.59      138.26      6.12 o 
   7   1   0      524.55      510.52     10.25 o 
   8   1   0      138.71      133.46      4.29 o 
   9   1   0       29.86       27.75      2.37 o 
  10   1   0       70.43       67.48      4.34 o 
  11   1   0       16.78       14.49      2.63 o 
 -10   2   0       46.52       47.41      3.35 o 
  -9   2   0       54.73       56.00      3.28 o 
  -8   2   0       80.49       76.22      3.83 o 
  -7   2   0      279.76      289.26      7.31 o 
  -6   2   0      236.27      229.85      6.51 o 
  -5   2   0      302.01      284.25      8.08 o 
  -4   2   0     1692.41     1683.42     26.76 o 
  -3   2   0      809.85      792.03     14.17 o 
  -2   2   0     1387.11     1271.02     17.98 o 
  -1   2   0      458.37      413.20      3.72 o 
   0   2   0     4835.46     4914.44     21.79 o 
   1   2   0      474.84      437.32      4.91 o 
   2   2   0      235.36      190.35      3.45 o 
   4   2   0      355.67      345.08      7.98 o 
   5   2   0       25.46       21.85      2.33 o 
   6   2   0      323.51      314.31      9.60 o 
   7   2   0        2.69        5.69      1.42 o 
   8   2   0       22.67       16.52      2.10 o 
   9   2   0      280.35      293.36     11.95 o 
  10   2   0      337.59      336.21     17.97 o 
  11   2   0       28.49       15.35      3.05 o 
 -10   3   0        0.04        2.36      1.53 o 
  -9   3   0        0.82        4.58      1.69 o 
  -8   3   0       38.43       39.08      2.67 o 
  -7   3   0        0.09        2.43      1.41 o 
  -6   3   0      167.93      177.59      5.44 o 
  -5   3   0      901.44      932.82     16.67 o 
  -4   3   0       17.23       10.35      1.05 o 
  -3   3   0      201.29      190.18      4.30 o 
  -2   3   0      199.34      165.15      3.73 o 
  -1   3   0      570.11      532.24      4.79 o 
   0   3   0      375.42      378.05      8.78 o 
   1   3   0        0.05        1.52      0.42 o 
   2   3   0      415.12      433.65      7.41 o 
   3   3   0       17.96       21.27      2.75 o 
   4   3   0       64.67       70.74      5.88 o 
   5   3   0      174.57      156.50     12.29 o 
   6   3   0       30.21       36.35      2.92 o 
   7   3   0      238.50      228.69      9.40 o 
   8   3   0       45.85       46.99      3.17 o 
   9   3   0      164.51      159.75      5.94 o 
  10   3   0        0.10        2.88      1.61 o 
 -10   4   0        0.03        2.64      1.61 o 
  -9   4   0      300.24      331.16      7.17 o 
  -8   4   0       41.64       40.22      3.45 o 
  -7   4   0      298.99      304.40      7.01 o 
  -6   4   0      610.51      614.76     11.07 o 
  -5   4   0       29.99       22.82      2.09 o 
  -4   4   0      674.46      640.08      8.50 o 
  -3   4   0      393.98      380.87      6.39 o 
  -2   4   0      409.19      383.52      9.80 o 
  -1   4   0     1546.46     1581.36      8.84 o 
   0   4   0      176.39      204.47      3.29 o 
   1   4   0      155.09      144.60      4.65 o 
   2   4   0        0.39        1.71      0.56 o 
   3   4   0      230.64      245.46      5.33 o 
   4   4   0       47.02       44.72      2.23 o 
   5   4   0       17.41       14.98      2.52 o 
   6   4   0      872.90      867.17     15.18 o 
   7   4   0       11.66       14.94      1.97 o 
   8   4   0        2.02        3.75      1.52 o 
   9   4   0       62.84       66.02      4.66 o 
  10   4   0       47.06       51.84      4.14 o 
 -10   5   0        5.80        4.70      2.07 o 
  -9   5   0        1.96        4.23      1.84 o 
  -8   5   0       85.01       81.10      4.10 o 
  -7   5   0      393.53      407.18      7.87 o 
  -6   5   0      581.85      613.77     12.71 o 
  -5   5   0      492.92      480.01      9.99 o 
  -4   5   0      191.66      183.41      5.58 o 
  -3   5   0      553.24      583.11      7.73 o 
  -2   5   0      201.36      204.01      4.60 o 
  -1   5   0      825.46      771.61     14.75 o 
   0   5   0       82.01      110.32      3.32 o 
   1   5   0      778.15      863.19     13.25 o 
   2   5   0      237.14      236.09      5.17 o 
   3   5   0       40.31       54.73      5.04 o 
   4   5   0        0.58        1.76      0.84 o 
   5   5   0      459.51      501.19     22.82 o 
   6   5   0        3.60        4.04      1.10 o 
   7   5   0       13.46       15.46      1.99 o 
   8   5   0      153.26      142.81      5.57 o 
   9   5   0       85.85       89.21      4.58 o 
  10   5   0        9.44        8.58      2.11 o 
  -9   6   0       71.20       77.93      3.95 o 
  -8   6   0        0.82        4.23      1.32 o 
  -7   6   0      114.22      116.02      4.08 o 
  -6   6   0       18.07       18.80      2.04 o 
  -5   6   0     1205.16     1235.16     19.26 o 
  -4   6   0      258.75      274.36      8.36 o 
  -3   6   0      378.04      353.05     15.16 o 
  -2   6   0      688.37      659.41      8.49 o 
  -1   6   0       60.92       59.92      4.46 o 
   0   6   0        1.15        1.41      0.56 o 
   1   6   0     1514.70     1591.58     52.75 o 
   2   6   0      334.29      373.85     11.70 o 
   3   6   0      558.11      583.75     18.93 o 
   4   6   0      804.67      780.17     12.27 o 
   5   6   0      652.68      686.76     17.44 o 
   6   6   0      693.90      714.75     17.72 o 
   7   6   0        1.64        3.03      1.53 o 
   8   6   0       58.63       64.14      3.86 o 
   9   6   0        0.36        3.23      1.48 o 
  10   6   0      101.75       84.82      5.04 o 
  -9   7   0       23.95       19.21      2.74 o 
  -8   7   0        0.05        2.79      1.46 o 
  -7   7   0       80.47       85.18      3.49 o 
  -6   7   0      386.31      408.21     10.51 o 
  -5   7   0        8.70        6.42      1.44 o 
  -4   7   0        1.21        2.41      0.99 o 
  -3   7   0      688.30      708.72     14.20 o 
  -2   7   0      127.27      133.29      5.47 o 
  -1   7   0      555.36      549.45     13.40 o 
   0   7   0      883.78      874.65     15.27 o 
   1   7   0      112.60      112.11      5.09 o 
   2   7   0       12.81       10.86      1.40 o 
   3   7   0     1250.70     1291.24     21.06 o 
   4   7   0        9.05        9.94      1.48 o 
   5   7   0     1235.16     1330.88     31.54 o 
   6   7   0      207.36      217.37      8.37 o 
   7   7   0        0.47        1.74      1.49 o 
   8   7   0       12.55       18.06      2.78 o 
   9   7   0      125.52      137.15      8.03 o 
  -9   8   0       90.45       89.25      4.24 o 
  -8   8   0       55.41       59.79      3.26 o 
  -7   8   0      117.99      113.78      4.06 o 
  -6   8   0      135.54      134.74      5.13 o 
  -5   8   0      843.75      906.90     12.80 o 
  -4   8   0      105.00      120.51      5.71 o 
  -3   8   0      583.74      605.86     11.88 o 
  -2   8   0       16.04       16.47      2.22 o 
  -1   8   0      140.43      130.39      7.56 o 
   0   8   0       98.84       92.31      7.06 o 
   1   8   0      761.50      761.96     14.29 o 
   2   8   0       69.51       66.08      2.30 o 
   3   8   0        0.12        3.65      3.15 o 
   4   8   0      500.28      472.25     28.98 o 
   5   8   0      407.61      430.33     10.30 o 
   6   8   0       31.34       30.55      2.56 o 
   7   8   0      160.87      147.03      7.46 o 
   8   8   0       30.66       29.75      2.77 o 
   9   8   0       52.10       45.99      3.56 o 
  -8   9   0        7.74        5.17      1.61 o 
  -7   9   0       10.82       11.42      2.09 o 
  -6   9   0      112.55      112.79      7.33 o 
  -5   9   0      204.37      213.37      6.50 o 
  -4   9   0      133.10      132.14      8.88 o 
  -3   9   0      163.31      166.33      5.83 o 
  -2   9   0       74.57       80.16      3.87 o 
  -1   9   0       34.80       36.30      3.12 o 
   0   9   0      307.98      305.19     11.95 o 
   1   9   0       32.11       24.79      1.78 o 
   2   9   0      177.48      171.86      5.55 o 
   3   9   0      717.34      692.60     13.74 o 
   4   9   0       90.78      105.09      4.56 o 
   5   9   0        1.00        1.90      1.18 o 
   6   9   0      188.72      182.94     14.30 o 
   7   9   0      131.14      138.88      5.40 o 
   8   9   0        6.25        7.83      4.44 o 
  -7  10   0        8.83        6.00      1.56 o 
  -6  10   0       71.09       73.33      7.23 o 
  -5  10   0       36.21       46.42      5.60 o 
  -4  10   0        1.24        2.30      1.16 o 
  -3  10   0        8.38        8.73      1.58 o 
  -2  10   0       20.04       23.41      4.21 o 
  -1  10   0        6.36        7.72      1.40 o 
   0  10   0       30.21       32.44      5.18 o 
   1  10   0      102.63      121.25      4.48 o 
   2  10   0      215.02      200.00      6.06 o 
   3  10   0        1.78        3.80      2.04 o 
   4  10   0      395.00      430.61     20.15 o 
   5  10   0      261.60      262.98     22.22 o 
   6  10   0        0.85        2.88      1.94 o 
   7  10   0       91.84       89.08      8.74 o 
   8  10   0        2.25        2.32      2.11 o 
  -6  11   0      103.75      109.69     14.79 o 
  -5  11   0       12.99       11.98      2.41 o 
  -4  11   0       94.14       93.70      6.36 o 
  -3  11   0       84.67       76.87      8.29 o 
  -2  11   0      149.12      156.05      5.94 o 
  -1  11   0       71.31       71.52      9.67 o 
   0  11   0      344.39      361.63      9.60 o 
   1  11   0        7.69        6.05      1.66 o 
   2  11   0       43.61       35.35      8.11 o 
   3  11   0      465.28      488.63     17.98 o 
   4  11   0      104.76      109.41     12.01 o 
   5  11   0        8.09        6.90      2.33 o 
   6  11   0      202.16      213.71     12.40 o 
   7  11   0       37.93       36.24      4.44 o 
  -5  12   0        5.78        5.58      2.04 o 
  -4  12   0       76.26       68.46      9.02 o 
  -3  12   0       15.36       16.53      3.85 o 
  -2  12   0      210.70      233.83      6.95 o 
  -1  12   0      276.81      292.07      7.78 o 
   0  12   0       48.22       53.36      3.58 o 
   1  12   0       48.04       41.34      4.90 o 
   2  12   0       22.26       23.17      3.98 o 
   3  12   0        1.94        0.08      1.28 o 
   4  12   0        0.69        1.73      1.50 o 
   5  12   0      142.22      133.80      8.58 o 
   6  12   0        2.22        3.88      1.57 o 
  -4  13   0        0.00        2.26      2.25 o 
  -3  13   0        0.07        2.28      1.72 o 
  -2  13   0      305.69      353.46     19.31 o 
  -1  13   0       50.00       53.37      5.28 o 
   0  13   0      222.60      250.38     20.70 o 
   1  13   0       15.10        7.15      2.09 o 
   2  13   0       18.17       15.76      4.03 o 
   3  13   0        9.92        9.43      2.38 o 
   4  13   0        6.71        6.48      2.44 o 
   5  13   0       22.91       30.29      3.99 o 
  -2  14   0       80.97       70.43      5.37 o 
  -1  14   0       45.98       46.35      3.90 o 
   0  14   0       13.75       20.66      5.57 o 
   1  14   0      118.02      122.88     28.33 o 
   2  14   0       14.40       14.31      3.10 o 
   3  14   0        2.10        0.00      3.10 o 
  -2 -14   1      142.64      166.28      7.70 o 
  -1 -14   1       65.82       66.56     11.33 o 
   0 -14   1       16.87       17.60      3.71 o 
   1 -14   1       54.98       62.28      6.56 o 
  -4 -13   1      135.68      111.65     23.25 o 
  -3 -13   1       30.49       25.18      5.13 o 
  -2 -13   1        4.16        4.20      1.97 o 
  -1 -13   1        5.15        6.14      2.66 o 
   0 -13   1       15.56       24.76      4.07 o 
   1 -13   1        4.12        4.87      1.81 o 
   2 -13   1       53.74       53.28      5.68 o 
   3 -13   1        2.94        4.93      2.33 o 
   4 -13   1       52.85       47.42     11.53 o 
  -6 -12   1        0.59        1.31      1.08 o 
  -5 -12   1        2.33        2.41      1.53 o 
  -4 -12   1       55.62       65.83      4.34 o 
  -3 -12   1        0.03        2.19      1.55 o 
  -2 -12   1       11.82        7.32      2.67 o 
  -1 -12   1       14.53       12.94      1.99 o 
   0 -12   1       40.26       45.34      3.44 o 
   1 -12   1       10.13        9.57      2.16 o 
   2 -12   1       86.69       94.42      6.71 o 
   3 -12   1       39.72       44.00      4.54 o 
   4 -12   1        1.44        1.28      1.92 o 
   5 -12   1        0.61        2.47      2.39 o 
  -7 -11   1       11.42        7.40      2.35 o 
  -6 -11   1        6.06        6.37      3.86 o 
  -5 -11   1      374.22      439.00     43.19 o 
  -4 -11   1       58.02       69.07      5.00 o 
  -3 -11   1       29.76       27.58      2.91 o 
  -2 -11   1       15.62       16.07      2.33 o 
  -1 -11   1       22.93       21.15      2.36 o 
   0 -11   1        1.43        1.37      1.32 o 
   1 -11   1       99.55      101.17     18.20 o 
   2 -11   1      207.65      238.63      9.89 o 
   3 -11   1        0.01        0.99      1.39 o 
   4 -11   1      192.11      209.02     15.49 o 
   5 -11   1       49.77       54.69      5.00 o 
   6 -11   1        0.69        2.14      1.34 o 
  -7 -10   1       33.28       26.87      3.77 o 
  -6 -10   1       39.25       41.59     10.35 o 
  -5 -10   1       44.83       46.91      5.53 o 
  -4 -10   1       90.75       88.95      6.06 o 
  -3 -10   1      132.11      159.89     11.99 o 
  -2 -10   1        8.78        7.74      1.77 o 
  -1 -10   1       81.97       65.84      4.46 o 
   0 -10   1      111.81      111.26      6.02 o 
   1 -10   1       35.66       30.47      7.75 o 
   2 -10   1      336.13      339.78      8.94 o 
   3 -10   1       71.11       81.68      8.19 o 
   4 -10   1        7.98        5.25      1.48 o 
   5 -10   1        0.61        2.48      1.35 o 
   6 -10   1       36.04       40.38      8.38 o 
   7 -10   1        0.49        2.01      1.77 o 
  -8  -9   1       39.08       34.42      4.72 o 
  -7  -9   1        0.01        3.50      2.15 o 
  -6  -9   1        1.38        2.59      1.65 o 
  -5  -9   1      103.63      101.58      9.72 o 
  -4  -9   1       78.02       84.76      6.13 o 
  -3  -9   1       80.84       77.68     11.52 o 
  -2  -9   1       28.51       25.68      1.47 o 
  -1  -9   1      129.17      100.93      4.77 o 
   0  -9   1        6.18        8.05      1.80 o 
   1  -9   1      256.34      241.60      8.84 o 
   2  -9   1      102.79       98.62      5.48 o 
   3  -9   1       68.21       73.47      5.92 o 
   4  -9   1       22.03       24.38      3.34 o 
   5  -9   1      564.86      583.47     11.96 o 
   6  -9   1        2.39        3.44      1.49 o 
   7  -9   1       70.68       65.67      6.89 o 
   8  -9   1        4.56        5.15      1.78 o 
  -9  -8   1      147.68      137.66      8.77 o 
  -8  -8   1        1.34        1.86      1.88 o 
  -7  -8   1       67.98       62.76      3.84 o 
  -6  -8   1       38.86       44.57      2.91 o 
  -5  -8   1        0.09        4.58      2.49 o 
  -4  -8   1       84.67       88.14      4.17 o 
  -3  -8   1        2.27        3.15      1.40 o 
  -2  -8   1        0.33        2.28      1.06 o 
  -1  -8   1       82.12       82.41      2.21 o 
   0  -8   1      156.24      172.84      5.06 o 
   1  -8   1        0.67        1.74      0.89 o 
   2  -8   1        8.87        7.56      1.48 o 
   3  -8   1      274.11      257.09      8.32 o 
   4  -8   1       20.76       18.84      2.51 o 
   5  -8   1      326.01      334.75      7.83 o 
   6  -8   1        1.24        4.05      1.48 o 
   7  -8   1      274.25      280.03      8.01 o 
   8  -8   1       27.42       24.56      2.56 o 
   9  -8   1        0.72        2.50      1.40 o 
  -9  -7   1       37.91       35.93      3.69 o 
  -8  -7   1       82.82       96.32      8.12 o 
  -7  -7   1      137.31      149.88     10.97 o 
  -6  -7   1      206.46      187.80      6.76 o 
  -5  -7   1       48.07       46.46      2.51 o 
  -4  -7   1       94.74       93.52      6.67 o 
  -3  -7   1        5.08        4.69      0.87 o 
  -2  -7   1       49.68       47.45      2.19 o 
  -1  -7   1       39.11       38.49      2.34 o 
   0  -7   1      214.55      216.78      5.17 o 
   1  -7   1      449.13      446.71      8.80 o 
   2  -7   1      517.78      502.81     10.87 o 
   3  -7   1      262.20      272.83      8.26 o 
   4  -7   1      749.69      739.00     12.74 o 
   5  -7   1        1.72        1.89      1.11 o 
   6  -7   1      249.21      251.42      5.96 o 
   7  -7   1        3.17        5.08      1.49 o 
   8  -7   1       13.70       13.49      2.18 o 
   9  -7   1        0.03        3.23      1.71 o 
 -10  -6   1       12.85       10.20      2.22 o 
  -9  -6   1       62.12       68.74      4.35 o 
  -8  -6   1        4.37        6.07      1.61 o 
  -7  -6   1        4.35        7.57      1.62 o 
  -6  -6   1        1.89        3.43      1.44 o 
  -5  -6   1      114.49      107.46      4.23 o 
  -4  -6   1     1068.42     1106.62     24.20 o 
  -3  -6   1       94.52       91.99      4.49 o 
  -2  -6   1       16.39       19.31      1.59 o 
  -1  -6   1      119.69      108.89      3.09 o 
   0  -6   1      141.42      141.72      3.83 o 
   1  -6   1       19.95       15.65      1.92 o 
   2  -6   1      147.37      147.76      6.56 o 
   3  -6   1       25.44       28.50      2.59 o 
   4  -6   1      154.80      141.61      4.72 o 
   5  -6   1       46.22       47.35      2.94 o 
   6  -6   1      223.92      207.27      7.11 o 
   7  -6   1       77.04       73.70      4.77 o 
   8  -6   1       10.09        9.74      1.95 o 
   9  -6   1        4.75        4.92      1.70 o 
 -10  -5   1      100.64       87.52      7.19 o 
  -9  -5   1        0.03        3.81      1.76 o 
  -8  -5   1        8.44       11.71      2.14 o 
  -7  -5   1      351.10      355.90      8.74 o 
  -6  -5   1       30.67       31.63      2.35 o 
  -5  -5   1        3.39        3.30      1.34 o 
  -4  -5   1      137.54      132.08      6.51 o 
  -3  -5   1        1.02        2.08      0.66 o 
  -2  -5   1      223.20      208.24      7.77 o 
  -1  -5   1      277.49      279.91      4.78 o 
   0  -5   1      196.67      177.77      3.26 o 
   1  -5   1     1263.97     1359.70     12.95 o 
   2  -5   1       24.74       21.39      1.32 o 
   3  -5   1      206.49      169.00      8.97 o 
   4  -5   1       66.13       63.93      3.55 o 
   5  -5   1      382.68      401.85     11.18 o 
   6  -5   1       18.07       16.13      1.75 o 
   7  -5   1      206.85      197.75      8.08 o 
   8  -5   1        0.86        3.46      1.47 o 
   9  -5   1        3.19        7.62      2.18 o 
  10  -5   1        8.22        9.49      3.25 o 
 -10  -4   1        1.31        3.02      1.79 o 
  -9  -4   1       68.77       64.24      4.11 o 
  -8  -4   1       36.38       31.10      2.96 o 
  -7  -4   1        4.65        5.96      1.51 o 
  -6  -4   1       51.16       45.63      2.82 o 
  -5  -4   1      364.94      337.62     10.42 o 
  -4  -4   1      345.75      364.93      9.95 o 
  -3  -4   1       46.34       59.89      2.94 o 
  -2  -4   1      101.90       86.03      1.58 o 
  -1  -4   1      954.11     1019.42      7.76 o 
   0  -4   1      894.39      851.72      3.99 o 
   1  -4   1      980.93     1015.59      9.36 o 
   2  -4   1      149.75      122.79      3.12 o 
   3  -4   1      153.09      187.01      5.11 o 
   4  -4   1      304.97      280.93      7.74 o 
   5  -4   1       81.67       71.13      3.21 o 
   6  -4   1       15.55       12.43      1.47 o 
   7  -4   1       41.80       45.73      2.52 o 
   8  -4   1        8.39        7.14      1.36 o 
   9  -4   1        2.08        3.82      1.70 o 
  10  -4   1        0.92        2.59      1.45 o 
 -10  -3   1      170.26      160.93     11.87 o 
  -9  -3   1      218.44      215.84      7.00 o 
  -8  -3   1       34.13       35.09      3.16 o 
  -7  -3   1       33.16       34.67      2.62 o 
  -6  -3   1       15.28       14.77      2.32 o 
  -5  -3   1       40.16       36.68      3.00 o 
  -4  -3   1      365.91      359.80      9.33 o 
  -3  -3   1       37.71       26.25      3.64 o 
  -2  -3   1      123.61       95.55      2.43 o 
  -1  -3   1      469.01      417.21      4.29 o 
   0  -3   1      672.01      633.49      5.60 o 
   1  -3   1     1324.03     1313.19     10.80 o 
   2  -3   1     1849.03     1811.54     20.45 o 
   3  -3   1      260.17      247.99      7.06 o 
   4  -3   1        4.92        9.85      1.25 o 
   5  -3   1       77.41       79.85      3.50 o 
   6  -3   1      142.13      140.51      5.83 o 
   7  -3   1       29.32       28.49      2.14 o 
   8  -3   1        0.01        2.48      1.59 o 
   9  -3   1       29.79       29.49      2.69 o 
  10  -3   1        6.27        3.89      2.25 o 
 -10  -2   1      100.26      109.91      6.19 o 
  -9  -2   1       36.64       32.02      4.89 o 
  -8  -2   1      135.28      125.57      5.14 o 
  -7  -2   1      134.84      122.28      8.08 o 
  -6  -2   1      115.33      140.37      6.21 o 
  -5  -2   1      174.80      186.23      9.19 o 
  -4  -2   1     2592.21     2825.36    141.69 o 
  -3  -2   1      296.87      310.71      6.47 o 
  -2  -2   1      722.26      812.83     15.56 o 
  -1  -2   1      753.23      744.68      6.20 o 
   0  -2   1     1951.43     1873.33     14.28 o 
   1  -2   1       78.93       76.43      1.67 o 
   2  -2   1       49.91       39.75      1.11 o 
   3  -2   1       69.34       57.16      2.11 o 
   4  -2   1      589.79      563.05     11.55 o 
   5  -2   1      800.14      854.63     15.26 o 
   6  -2   1       52.95       53.79      3.39 o 
   7  -2   1       14.32       12.98      1.61 o 
   8  -2   1       42.78       41.61      3.23 o 
   9  -2   1       66.63       72.53      3.53 o 
  10  -2   1      174.78      172.70      9.93 o 
  11  -2   1       73.44       73.39      5.42 o 
 -10  -1   1       92.90       84.84      5.18 o 
  -9  -1   1      221.73      224.91      5.94 o 
  -8  -1   1        0.49        2.32      1.62 o 
  -7  -1   1        8.16        5.66      1.40 o 
  -6  -1   1      138.05      152.59      6.49 o 
  -5  -1   1       48.42       35.10      2.94 o 
  -3  -1   1      115.48      135.62      4.50 o 
  -2  -1   1    15714.80    16584.34    155.79 o 
  -1  -1   1     1449.98     1346.31      6.11 o 
   0  -1   1       99.88       89.01      2.79 o 
   1  -1   1      623.11      584.70      9.08 o 
   2  -1   1     8411.77     9195.16     20.37 o 
   3  -1   1      575.01      604.01      6.35 o 
   4  -1   1       11.05       23.14      2.91 o 
   5  -1   1       95.12      117.11      4.25 o 
   6  -1   1      404.56      381.49     11.32 o 
   7  -1   1       27.59       28.84      2.15 o 
   8  -1   1       11.00       11.85      1.74 o 
   9  -1   1       72.18       76.03      7.68 o 
  10  -1   1       65.51       70.54      7.08 o 
  11  -1   1       28.31       24.88      4.95 o 
 -10   0   1       87.05       88.79      4.72 o 
  -9   0   1       19.28       17.79      3.29 o 
  -8   0   1       39.59       42.12      2.65 o 
  -7   0   1       86.49       83.05      3.23 o 
  -6   0   1       72.01       64.44      3.68 o 
  -5   0   1      210.98      229.42      6.69 o 
  -4   0   1      269.47      277.89      8.78 o 
  -3   0   1        2.63        1.21      0.63 o 
  -2   0   1     4084.36     4183.68     19.57 o 
  -1   0   1      329.24      324.62      5.56 o 
   1   0   1      498.51      477.71      6.46 o 
   2   0   1     2832.16     2813.29     52.08 o 
   3   0   1      329.58      332.28      4.03 o 
   4   0   1      238.54      207.19      4.72 o 
   5   0   1       86.63       80.06      3.26 o 
   6   0   1      148.72      136.45      4.18 o 
   7   0   1        2.73        3.88      1.07 o 
   8   0   1       74.57       72.60      3.38 o 
   9   0   1       21.07       24.35      2.34 o 
  10   0   1        1.54        4.60      1.85 o 
  11   0   1       80.53       77.52      5.13 o 
 -10   1   1       18.85       15.16      2.81 o 
  -9   1   1        4.29        5.78      1.61 o 
  -8   1   1        0.45        2.31      1.26 o 
  -7   1   1       45.65       45.29      2.58 o 
  -6   1   1      141.72      148.09      5.37 o 
  -5   1   1        2.80        5.65      1.65 o 
  -4   1   1      145.96      155.17      3.97 o 
  -3   1   1      510.50      444.82      6.83 o 
  -2   1   1      852.38      868.63      9.17 o 
  -1   1   1        3.77        3.27      0.41 o 
   0   1   1     1247.73      477.64      8.73 o 
   1   1   1     1529.99     1425.86     14.04 o 
   2   1   1     1515.81     1476.59     11.23 o 
   3   1   1     1069.39     1114.24      9.11 o 
   4   1   1      519.60      526.75     12.57 o 
   5   1   1       56.64       49.16      3.01 o 
   6   1   1       63.92       85.85      4.55 o 
   7   1   1      100.05      107.34      4.86 o 
   8   1   1       44.77       40.12      2.57 o 
   9   1   1        0.01        2.75      1.54 o 
  10   1   1       22.70       25.01      2.47 o 
  11   1   1        0.41        1.37      1.38 o 
 -10   2   1        8.24        6.72      2.28 o 
  -9   2   1       10.26       10.54      2.19 o 
  -8   2   1      239.66      251.73      6.41 o 
  -7   2   1      142.64      152.36      5.94 o 
  -6   2   1        8.41       11.32      1.58 o 
  -5   2   1      752.92      770.86     33.36 o 
  -4   2   1       22.54       16.50      1.28 o 
  -3   2   1        1.20        2.39      0.75 o 
  -2   2   1      209.78      208.94      3.75 o 
  -1   2   1      959.81      898.39      6.18 o 
   0   2   1     1013.30      981.14      4.76 o 
   1   2   1      952.48      955.19      8.69 o 
   2   2   1       32.90       21.56      1.75 o 
   3   2   1      148.34      149.04      6.02 o 
   4   2   1      207.98      207.18      4.79 o 
   5   2   1       38.66       57.16      3.80 o 
   6   2   1      388.88      402.02     11.79 o 
   7   2   1      152.67      141.52      5.54 o 
   8   2   1        9.26       10.55      1.80 o 
   9   2   1       15.74       15.12      2.46 o 
  10   2   1        1.93        4.15      1.82 o 
  11   2   1       19.06       21.70      5.38 o 
 -10   3   1      195.25      188.48     13.66 o 
  -9   3   1       83.50       84.52      5.45 o 
  -8   3   1      138.52      139.91      6.17 o 
  -7   3   1       85.10       83.29      4.46 o 
  -6   3   1      257.18      272.74      7.49 o 
  -5   3   1       11.85       10.81      1.81 o 
  -4   3   1      816.42      839.52     10.21 o 
  -3   3   1      783.35      747.60     10.02 o 
  -2   3   1       23.77       18.80      0.99 o 
  -1   3   1      635.15      617.39      5.42 o 
   0   3   1      118.28      111.69      2.11 o 
   1   3   1      209.58      225.23      2.24 o 
   2   3   1      147.99      156.60      2.25 o 
   3   3   1      552.91      567.38      7.09 o 
   4   3   1      383.58      368.74      7.57 o 
   5   3   1       14.09       14.51      1.73 o 
   6   3   1       25.32       33.90      2.77 o 
   7   3   1       16.22       17.26      2.06 o 
   8   3   1        6.39        5.56      1.61 o 
   9   3   1        5.56        4.20      1.96 o 
  10   3   1       56.70       62.96      6.00 o 
  11   3   1       14.76        9.23      1.81 o 
 -10   4   1      209.09      204.68     14.54 o 
  -9   4   1      101.35      103.35      6.95 o 
  -8   4   1      185.10      193.00      5.68 o 
  -7   4   1       27.05       28.32      2.25 o 
  -6   4   1        1.13        3.83      1.11 o 
  -5   4   1     1400.10     1492.55     21.34 o 
  -4   4   1     1445.97     1516.92     29.27 o 
  -3   4   1      370.73      398.75      4.52 o 
  -2   4   1      203.31      220.15      4.71 o 
  -1   4   1       34.20       23.09      1.18 o 
   0   4   1      639.67      637.05      5.71 o 
   1   4   1       61.13       66.74      2.00 o 
   2   4   1     1470.70     1556.30     11.90 o 
   3   4   1       67.96       70.01      2.31 o 
   4   4   1        0.17        3.26      0.97 o 
   5   4   1       68.35       64.41      4.15 o 
   6   4   1        2.18        3.19      1.21 o 
   7   4   1       18.42       14.92      2.45 o 
   8   4   1        4.85        5.87      1.58 o 
   9   4   1       28.44       29.98      2.79 o 
  10   4   1        3.31        3.95      1.60 o 
 -10   5   1        1.25        2.16      1.54 o 
  -9   5   1      147.05      142.85      6.95 o 
  -8   5   1      163.98      173.44      6.62 o 
  -7   5   1      379.85      389.90     18.47 o 
  -6   5   1      258.92      258.25      6.68 o 
  -5   5   1        7.49        4.55      1.08 o 
  -4   5   1        1.79        2.38      0.84 o 
  -3   5   1      147.98      151.78      5.00 o 
  -2   5   1       91.24       92.52      3.95 o 
  -1   5   1       15.52       11.72      2.16 o 
   0   5   1        0.32        3.21      0.65 o 
   1   5   1     3007.88     3397.27     17.25 o 
   2   5   1      117.57      115.33      4.62 o 
   3   5   1      270.65      273.19     26.46 o 
   4   5   1        0.04        1.91      0.81 o 
   5   5   1       13.73       13.03      2.05 o 
   6   5   1      394.88      395.84      9.97 o 
   7   5   1       23.37       20.57      2.21 o 
   8   5   1       31.93       25.34      2.91 o 
   9   5   1       77.67       75.47      4.29 o 
  10   5   1       47.90       46.36      4.27 o 
  -9   6   1        3.68        3.20      1.65 o 
  -8   6   1        3.24        3.79      1.44 o 
  -7   6   1      174.78      168.50      7.51 o 
  -6   6   1      534.95      568.07     10.49 o 
  -5   6   1      168.28      172.40      5.59 o 
  -4   6   1      564.43      549.87     11.37 o 
  -3   6   1      157.33      151.62      6.74 o 
  -2   6   1      405.43      411.42      8.65 o 
  -1   6   1      615.34      625.05     12.54 o 
   0   6   1      185.60      168.61      4.29 o 
   1   6   1      884.27      920.90     10.43 o 
   2   6   1        0.72        2.48      0.79 o 
   3   6   1        0.57        5.02      0.87 o 
   4   6   1        2.03        3.25      1.23 o 
   5   6   1     1327.89     1374.81     38.93 o 
   6   6   1     1206.15     1275.97     24.28 o 
   7   6   1      333.11      338.43     13.13 o 
   8   6   1      271.17      284.19      9.43 o 
   9   6   1       65.00       66.83      4.14 o 
  10   6   1       19.83       15.91      2.46 o 
  -9   7   1      116.95      108.34      9.54 o 
  -8   7   1       75.34       82.16      6.20 o 
  -7   7   1        2.55        2.59      1.21 o 
  -6   7   1       39.96       36.08      2.49 o 
  -5   7   1      274.84      279.21      6.95 o 
  -4   7   1      447.90      479.46     10.97 o 
  -3   7   1        0.37        2.31      1.03 o 
  -2   7   1      217.84      205.19      9.39 o 
  -1   7   1        4.46        4.67      1.03 o 
   0   7   1       43.19       32.45      4.03 o 
   1   7   1      359.35      343.14      9.10 o 
   2   7   1       11.93       11.80      1.38 o 
   3   7   1      700.47      711.49     13.63 o 
   4   7   1       18.69       15.84      2.12 o 
   5   7   1      365.80      351.77      7.47 o 
   6   7   1      187.94      200.44      7.12 o 
   7   7   1      272.88      268.93      6.53 o 
   8   7   1      174.57      188.97      6.43 o 
   9   7   1       25.32       23.69      2.89 o 
  10   7   1       28.77       26.23      4.72 o 
  -9   8   1       68.83       59.81      4.50 o 
  -8   8   1        1.44        2.60      1.53 o 
  -7   8   1       26.18       28.88      2.32 o 
  -6   8   1      370.10      380.99      7.78 o 
  -5   8   1      357.97      369.96      7.29 o 
  -4   8   1        5.30        5.54      1.60 o 
  -3   8   1      627.30      665.07     17.98 o 
  -2   8   1       35.83       46.03      6.02 o 
  -1   8   1      674.41      637.25     10.32 o 
   0   8   1        0.32        1.09      0.61 o 
   1   8   1      109.58      114.80      4.41 o 
   2   8   1      498.61      495.06      8.51 o 
   3   8   1      233.56      260.85      7.00 o 
   4   8   1        1.94        3.57      1.36 o 
   5   8   1      715.61      714.97     14.95 o 
   6   8   1       38.97       37.42      3.53 o 
   7   8   1        1.39        2.44      0.95 o 
   8   8   1       16.87       19.07      2.75 o 
   9   8   1       12.09       11.77      2.14 o 
  -8   9   1        6.51        3.72      1.66 o 
  -7   9   1       48.28       37.93      4.41 o 
  -6   9   1        6.20        6.57      1.63 o 
  -5   9   1        0.68        1.52      1.24 o 
  -4   9   1       10.96       14.44      2.29 o 
  -3   9   1      353.67      373.95     18.86 o 
  -2   9   1       45.90       40.79      4.12 o 
  -1   9   1       66.15       55.14      3.72 o 
   0   9   1      221.33      203.13      5.64 o 
   1   9   1       92.16      107.06      4.76 o 
   2   9   1       55.22       47.65      2.16 o 
   3   9   1        3.32        2.51      1.19 o 
   4   9   1      158.44      154.54      5.68 o 
   5   9   1       64.72       64.52      3.47 o 
   6   9   1       16.67       14.24      2.26 o 
   7   9   1        0.48        4.32      1.68 o 
   8   9   1        1.13        2.17      1.87 o 
   9   9   1       12.63        9.20      2.35 o 
  -7  10   1       10.69       10.38      1.78 o 
  -6  10   1       74.72       65.80      4.63 o 
  -5  10   1       21.96       18.53      4.04 o 
  -4  10   1      113.57      107.84      9.03 o 
  -3  10   1       28.71       31.21      5.62 o 
  -2  10   1      106.63      100.04      4.79 o 
  -1  10   1      296.89      280.35      7.11 o 
   0  10   1       65.65       58.34      4.48 o 
   1  10   1      823.31      739.22     24.34 o 
   2  10   1      198.14      206.47      8.14 o 
   3  10   1        0.02        2.05      1.20 o 
   4  10   1       36.21       35.24      3.17 o 
   5  10   1        6.91        6.78      1.25 o 
   6  10   1        0.37        2.43      1.46 o 
   7  10   1        0.18        1.32      1.50 o 
   8  10   1        9.42       11.02      2.43 o 
  -7  11   1       20.20       12.37      3.12 o 
  -6  11   1       67.99       60.15      4.89 o 
  -5  11   1       57.86       47.65      5.84 o 
  -4  11   1       26.51       25.97      3.90 o 
  -3  11   1       62.56       54.33      6.68 o 
  -2  11   1        1.10        2.25      1.07 o 
  -1  11   1       35.90       34.78      2.69 o 
   0  11   1        1.10        2.14      1.10 o 
   1  11   1      238.75      229.13      8.32 o 
   2  11   1       97.30       90.23     10.94 o 
   3  11   1       19.28       17.72      2.84 o 
   4  11   1       63.34       67.27      4.30 o 
   5  11   1        1.20        3.88      1.77 o 
   6  11   1       12.80       10.48      3.19 o 
   7  11   1       49.52       51.20      5.22 o 
  -6  12   1        8.45        6.82      2.89 o 
  -5  12   1        1.82        5.00      3.62 o 
  -4  12   1      170.08      179.29     31.22 o 
  -3  12   1       31.97       25.16      6.04 o 
  -2  12   1       12.17       14.00      3.87 o 
  -1  12   1       24.60       30.05      4.57 o 
   0  12   1      131.03      118.90      8.70 o 
   1  12   1        0.47        0.70      1.56 o 
   2  12   1        0.27        2.20      2.15 o 
   3  12   1       37.78       28.65      7.19 o 
   4  12   1      123.31      112.75      6.05 o 
   5  12   1       90.93       80.87      5.15 o 
   6  12   1        0.08        3.87      2.17 o 
  -3  13   1       49.02       44.68     15.10 o 
  -2  13   1       17.20       11.61      5.49 o 
  -1  13   1       87.38       95.33      9.18 o 
   0  13   1       26.05       22.30      2.72 o 
   1  13   1       63.70       60.61      3.89 o 
   2  13   1       19.85       16.07      2.92 o 
   3  13   1       11.39        8.21      2.40 o 
   4  13   1        3.57        4.57      3.53 o 
   5  13   1       11.49        8.51      2.46 o 
  -3  14   1       27.00       14.22      3.36 o 
  -2  14   1        6.06        7.12      3.87 o 
  -1  14   1        1.77        2.84      1.49 o 
   0  14   1      407.51      449.95     37.25 o 
   1  14   1       47.87       44.27      4.36 o 
   2  14   1       48.78       47.75     20.86 o 
   3  14   1       68.11       66.33      6.34 o 
   4  14   1       45.19       39.53      6.49 o 
  -3 -13   2       42.07       38.85      4.19 o 
  -2 -13   2        1.00        1.83      1.81 o 
  -1 -13   2        9.75        6.29      2.76 o 
   0 -13   2        4.44        1.75      1.62 o 
   1 -13   2        5.79        2.26      1.52 o 
   2 -13   2        4.24        3.92      1.83 o 
   3 -13   2        4.80        6.18      2.58 o 
  -5 -12   2       17.53       15.88      4.20 o 
  -4 -12   2      112.71      122.86     10.09 o 
  -3 -12   2        2.18        2.20      1.71 o 
  -2 -12   2       11.13       10.66      2.30 o 
  -1 -12   2        1.70        2.21      2.04 o 
   0 -12   2       10.17       11.64      2.26 o 
   1 -12   2       77.94       78.77      9.78 o 
   2 -12   2       19.04       22.66      4.42 o 
   3 -12   2       14.09       12.81      2.58 o 
   4 -12   2        0.73        2.10      1.38 o 
   5 -12   2       76.76       68.35      5.84 o 
  -6 -11   2        6.78       10.59      2.98 o 
  -5 -11   2      165.30      192.25     14.48 o 
  -4 -11   2       12.11       15.34      2.69 o 
  -3 -11   2      104.17      127.34      7.06 o 
  -2 -11   2        0.93        2.68      1.79 o 
  -1 -11   2       17.57       14.25      2.38 o 
   0 -11   2        3.85        3.10      2.69 o 
   1 -11   2        0.48        2.06      2.03 o 
   2 -11   2        0.15        2.61      2.89 o 
   3 -11   2       53.17       62.99     10.87 o 
   4 -11   2       71.68       71.36      8.91 o 
   5 -11   2       26.78       19.40      5.53 o 
   6 -11   2       23.96       22.04      6.24 o 
  -7 -10   2        2.64        2.98      1.97 o 
  -6 -10   2        2.20        5.30      2.13 o 
  -5 -10   2       37.63       29.93      5.95 o 
  -4 -10   2      109.26       92.48      6.86 o 
  -3 -10   2       52.10       64.43      5.84 o 
  -2 -10   2        2.07        3.06      2.70 o 
  -1 -10   2       55.87       55.73      3.55 o 
   0 -10   2       29.58       26.39      7.75 o 
   1 -10   2      192.38      187.42     15.23 o 
   2 -10   2       83.06       87.07      5.35 o 
   3 -10   2        2.24        2.70      1.88 o 
   4 -10   2       36.83       32.31      5.71 o 
   5 -10   2      126.43      138.96     11.77 o 
   6 -10   2       48.97       44.77      6.10 o 
   7 -10   2        8.69        4.89      4.04 o 
  -8  -9   2       20.23       14.72      3.57 o 
  -7  -9   2       60.11       52.83      5.29 o 
  -6  -9   2        0.16        2.32      1.73 o 
  -5  -9   2      182.51      194.37     11.84 o 
  -4  -9   2       22.25       25.47      3.65 o 
  -3  -9   2       25.71       22.41      6.15 o 
  -2  -9   2      247.79      282.35     12.54 o 
  -1  -9   2      343.74      310.88      8.69 o 
   0  -9   2      269.26      272.64      8.65 o 
   1  -9   2      507.46      502.88     12.00 o 
   2  -9   2       16.54       17.70      2.56 o 
   3  -9   2      299.62      297.16      7.70 o 
   4  -9   2      287.69      302.43      9.43 o 
   5  -9   2      204.56      199.11     12.27 o 
   6  -9   2       19.45       14.72      2.16 o 
   7  -9   2      274.80      266.56     14.38 o 
   8  -9   2        7.73        6.15      3.94 o 
  -8  -8   2       42.85       48.06      6.96 o 
  -7  -8   2       10.81       11.14      2.62 o 
  -6  -8   2       30.68       30.19      3.75 o 
  -5  -8   2       58.09       55.30      3.02 o 
  -4  -8   2      238.19      235.41     22.66 o 
  -3  -8   2        2.65        2.62      1.30 o 
  -2  -8   2       13.01       12.20      2.09 o 
  -1  -8   2        0.24        1.94      1.51 o 
   0  -8   2     1241.64     1336.48     26.79 o 
   1  -8   2      185.74      180.66      5.31 o 
   2  -8   2     1209.19     1220.82     20.01 o 
   3  -8   2       44.73       41.65      3.32 o 
   4  -8   2        0.04        1.37      0.93 o 
   5  -8   2       60.35       52.67      5.31 o 
   6  -8   2      432.26      423.48     14.18 o 
   7  -8   2      127.73      120.27      8.71 o 
   8  -8   2        0.01        0.91      0.95 o 
  -9  -7   2        0.65        1.47      1.70 o 
  -8  -7   2      115.63      104.86      6.36 o 
  -7  -7   2       18.52       22.44      2.91 o 
  -6  -7   2        9.71        7.32      2.16 o 
  -5  -7   2       65.73       60.50      5.59 o 
  -4  -7   2       11.36       13.15      3.30 o 
  -3  -7   2       53.74       55.80      4.85 o 
  -2  -7   2      577.99      594.93     10.38 o 
  -1  -7   2       46.48       47.11      2.11 o 
   0  -7   2       80.33       87.19      2.96 o 
   1  -7   2       40.66       33.09      4.08 o 
   2  -7   2     1615.12     1571.47     22.11 o 
   3  -7   2       43.01       44.38      3.44 o 
   4  -7   2      418.65      405.03      9.18 o 
   5  -7   2      150.17      139.97      5.46 o 
   6  -7   2        6.10        7.06      1.53 o 
   7  -7   2        3.13        4.53      1.23 o 
   8  -7   2      268.29      282.32     11.37 o 
   9  -7   2       13.74       10.95      3.93 o 
  -9  -6   2        0.63        1.71      2.07 o 
  -8  -6   2       44.42       43.11      6.00 o 
  -7  -6   2       30.29       27.92      2.99 o 
  -6  -6   2       70.76       67.28      3.31 o 
  -5  -6   2      408.34      388.36      8.81 o 
  -4  -6   2        6.02        8.66      1.30 o 
  -3  -6   2      660.17      644.66     12.33 o 
  -2  -6   2       41.33       48.02      3.52 o 
  -1  -6   2       23.61       20.51      1.54 o 
   0  -6   2      465.70      447.28      7.04 o 
   1  -6   2       48.84       51.67      3.39 o 
   2  -6   2      193.77      200.42      7.46 o 
   3  -6   2      117.02      113.24      4.73 o 
   4  -6   2     1246.98     1212.38     19.79 o 
   5  -6   2       29.59       26.39      2.27 o 
   6  -6   2      355.03      364.33      7.16 o 
   7  -6   2       20.26       17.80      2.41 o 
   8  -6   2       24.78       23.27      3.47 o 
   9  -6   2       72.81       64.29      7.35 o 
 -10  -5   2       22.55       18.16      2.59 o 
  -9  -5   2       77.19       70.63      4.48 o 
  -8  -5   2       22.40       21.63      2.75 o 
  -7  -5   2       43.30       40.51      3.02 o 
  -6  -5   2      107.67      117.16      5.42 o 
  -5  -5   2      763.22      762.51     19.15 o 
  -4  -5   2        2.12        1.49      0.95 o 
  -3  -5   2       56.39       45.87      2.90 o 
  -2  -5   2      450.66      479.84      7.99 o 
  -1  -5   2      279.87      263.91      5.10 o 
   0  -5   2      181.67      163.90      5.41 o 
   1  -5   2     3350.64     3446.56    177.39 o 
   2  -5   2        4.03        2.38      0.40 o 
   3  -5   2        1.73        2.69      0.77 o 
   4  -5   2       74.48       71.01      3.56 o 
   5  -5   2      103.89      100.78      2.98 o 
   6  -5   2       46.15       40.69      2.25 o 
   7  -5   2       79.36       83.50      3.33 o 
   8  -5   2      164.08      166.21      6.24 o 
   9  -5   2       12.67       11.04      2.03 o 
  10  -5   2       89.66       96.09      5.63 o 
 -10  -4   2       27.74       25.22      3.43 o 
  -9  -4   2       61.02       65.65      5.98 o 
  -8  -4   2        7.06        7.58      1.79 o 
  -7  -4   2       45.14       45.01      3.36 o 
  -6  -4   2      328.68      341.76      8.32 o 
  -5  -4   2        3.36        3.52      1.15 o 
  -4  -4   2       78.52       75.66      3.58 o 
  -3  -4   2      395.04      424.21     30.37 o 
  -2  -4   2        3.24        6.08      0.61 o 
  -1  -4   2      647.04      709.56     10.95 o 
   0  -4   2     2252.46     2385.44     17.09 o 
   1  -4   2      628.37      628.95      6.74 o 
   2  -4   2     1295.73     1360.06     34.25 o 
   3  -4   2      457.03      413.99      9.96 o 
   4  -4   2      118.27      120.84      4.55 o 
   5  -4   2       75.19       74.17      3.23 o 
   6  -4   2       77.19       78.63      3.06 o 
   7  -4   2       61.47       61.62      2.82 o 
   8  -4   2       37.71       42.03      3.50 o 
   9  -4   2       19.03       20.32      2.82 o 
  10  -4   2       16.52       16.12      3.09 o 
 -10  -3   2       87.34       86.87      7.49 o 
  -9  -3   2       11.06        9.49      2.15 o 
  -8  -3   2        5.87        6.42      1.95 o 
  -7  -3   2      258.15      255.17      6.24 o 
  -6  -3   2      206.81      226.33      6.62 o 
  -5  -3   2      575.28      584.23     11.38 o 
  -4  -3   2     1314.59     1314.11     19.72 o 
  -3  -3   2       21.42       31.94      1.66 o 
  -2  -3   2      305.94      268.98      4.66 o 
  -1  -3   2     3680.63     3652.78     31.77 o 
   0  -3   2       68.50       58.46      5.32 o 
   1  -3   2     2839.05     2905.05     15.25 o 
   2  -3   2       43.26       43.75      1.27 o 
   3  -3   2       54.11       77.10      1.96 o 
   4  -3   2      563.86      583.78      9.22 o 
   5  -3   2      313.87      319.19     10.61 o 
   6  -3   2      251.16      257.53      7.07 o 
   7  -3   2      265.45      270.32      6.90 o 
   8  -3   2        1.64        2.24      1.22 o 
   9  -3   2       23.43       17.28      3.28 o 
  10  -3   2      120.98      127.91     12.36 o 
 -10  -2   2        5.94        7.54      1.75 o 
  -9  -2   2       85.47       96.74      5.11 o 
  -8  -2   2       92.56       81.13      4.35 o 
  -7  -2   2       24.21       24.35      2.92 o 
  -6  -2   2       21.81       27.69      4.28 o 
  -5  -2   2      180.78      171.49      5.67 o 
  -4  -2   2       92.56      109.49      4.19 o 
  -3  -2   2     1852.44     1799.48     16.77 o 
  -2  -2   2       72.13       72.61      2.16 o 
  -1  -2   2        0.56        0.80      0.31 o 
   0  -2   2        5.37       11.56      0.80 o 
   1  -2   2     1015.10      981.65      8.43 o 
   2  -2   2       88.25       97.11      2.08 o 
   3  -2   2      422.22      428.35      4.42 o 
   4  -2   2       53.34       55.61      2.38 o 
   5  -2   2       67.87       68.90      4.07 o 
   6  -2   2      416.84      405.41     11.12 o 
   7  -2   2       28.40       32.41      3.10 o 
   8  -2   2       58.78       55.23      3.42 o 
   9  -2   2        9.48        6.31      1.90 o 
  10  -2   2      296.84      294.49     15.70 o 
  11  -2   2        7.88        5.78      2.28 o 
 -10  -1   2       38.23       42.19      3.28 o 
  -9  -1   2       61.76       65.38      3.90 o 
  -8  -1   2       62.42       63.58      4.74 o 
  -7  -1   2      144.51      139.92      8.85 o 
  -6  -1   2       10.49        8.62      1.86 o 
  -5  -1   2      387.28      403.47     13.22 o 
  -4  -1   2        6.27        4.10      1.21 o 
  -3  -1   2      488.84      514.95      7.87 o 
  -2  -1   2      118.20      139.76      6.37 o 
  -1  -1   2     6347.81     6260.22     24.03 o 
   0  -1   2     1747.01     1657.48      9.67 o 
   1  -1   2     1849.65     1859.10      8.32 o 
   2  -1   2        1.70        2.38      0.42 o 
   3  -1   2      655.97      679.97     11.15 o 
   4  -1   2       95.79       96.93      3.31 o 
   5  -1   2      492.32      504.07     11.33 o 
   6  -1   2      120.01      123.95      4.69 o 
   7  -1   2      259.53      264.37      6.90 o 
   8  -1   2        6.19        7.85      1.67 o 
   9  -1   2       70.73       71.04      4.79 o 
  10  -1   2       21.48       19.23      2.57 o 
  11  -1   2       26.52       33.45      6.57 o 
 -10   0   2       21.71       20.80      2.70 o 
  -9   0   2      111.46      113.55      4.34 o 
  -8   0   2       49.97       48.08      3.05 o 
  -7   0   2       54.76       65.08      2.95 o 
  -6   0   2        2.70        3.24      1.18 o 
  -5   0   2       68.01       66.58      3.69 o 
  -4   0   2      239.32      233.50      6.66 o 
  -3   0   2      222.19      201.63      6.69 o 
  -2   0   2     2017.12     2148.32     17.03 o 
  -1   0   2        0.69        0.49      0.32 o 
   1   0   2     1224.69     1149.08      5.23 o 
   3   0   2       16.92       27.53      2.52 o 
   4   0   2      444.76      451.95     13.98 o 
   5   0   2     1707.29     1815.17     23.14 o 
   6   0   2      103.18       98.67      4.65 o 
   7   0   2      422.06      450.75      8.93 o 
   8   0   2      189.60      192.98      6.04 o 
   9   0   2       19.73       19.30      2.02 o 
  10   0   2       96.46       95.62      5.21 o 
  11   0   2        8.15        6.36      2.21 o 
 -10   1   2       21.12       23.37      2.77 o 
  -9   1   2        8.12       11.63      2.36 o 
  -8   1   2        0.07        2.61      1.46 o 
  -7   1   2        0.40        2.01      1.40 o 
  -6   1   2      113.45      101.07      3.36 o 
  -5   1   2      210.69      231.01      6.87 o 
  -4   1   2       54.95       50.68      3.29 o 
  -3   1   2      482.17      523.71      8.36 o 
  -2   1   2      124.34      128.02      3.62 o 
  -1   1   2     3170.99     3135.17     28.32 o 
   0   1   2     1598.82     1574.93      7.65 o 
   1   1   2       58.73       61.67      1.44 o 
   2   1   2       34.86       69.67      1.75 o 
   3   1   2      641.90      674.22      6.80 o 
   4   1   2      848.74      943.65     18.21 o 
   5   1   2      268.27      227.21      5.77 o 
   6   1   2       33.28       39.63      2.84 o 
   7   1   2       48.85       54.34      2.73 o 
   8   1   2        0.46        2.82      1.33 o 
   9   1   2      357.61      380.38     11.98 o 
  10   1   2       16.10       14.51      2.01 o 
  11   1   2       59.27       56.83      8.78 o 
 -10   2   2        3.71        4.33      1.54 o 
  -9   2   2       17.25       15.88      2.92 o 
  -8   2   2      228.08      245.05      6.46 o 
  -7   2   2       45.47       44.07      5.39 o 
  -6   2   2       11.12       13.10      2.26 o 
  -5   2   2      354.71      337.22      9.54 o 
  -4   2   2       87.53      104.02      7.00 o 
  -3   2   2       35.38       40.66      2.34 o 
  -2   2   2      778.17      783.98      5.16 o 
  -1   2   2        6.38       15.17      0.75 o 
   0   2   2       22.45       25.01      0.61 o 
   1   2   2     3406.21     3408.86     11.85 o 
   2   2   2      711.82      659.31      6.56 o 
   3   2   2      118.85      133.63      3.17 o 
   4   2   2     2197.10     2170.43     34.68 o 
   5   2   2      630.64      661.48      8.99 o 
   6   2   2      565.04      591.37     10.07 o 
   7   2   2       75.46       71.57      5.68 o 
   8   2   2        0.07        1.18      1.17 o 
   9   2   2        0.10        2.04      1.26 o 
  10   2   2       94.73      109.51      9.40 o 
  11   2   2       36.33       33.01      3.56 o 
 -10   3   2       36.54       36.58      4.63 o 
  -9   3   2        0.28        2.68      1.26 o 
  -8   3   2      133.66      144.72      8.52 o 
  -7   3   2      125.17      122.87      8.72 o 
  -6   3   2       43.65       49.33      8.80 o 
  -5   3   2      197.26      201.12      6.57 o 
  -4   3   2     1322.25     1381.62     15.52 o 
  -3   3   2      379.34      385.04     14.57 o 
  -2   3   2       74.75       79.00      2.18 o 
  -1   3   2        3.99        4.07      0.59 o 
   0   3   2     3834.30     3711.40     21.10 o 
   1   3   2      313.60      300.67      3.11 o 
   2   3   2     1072.11     1005.19      5.73 o 
   3   3   2      417.26      393.77     17.25 o 
   4   3   2      333.38      350.90      7.18 o 
   5   3   2      717.40      696.64      9.42 o 
   6   3   2      175.34      201.31      8.67 o 
   7   3   2       31.32       26.41      3.41 o 
   8   3   2       68.46       64.49      5.18 o 
   9   3   2       94.38       94.64      6.93 o 
  10   3   2        4.60        7.55      3.07 o 
  11   3   2       31.23       30.91      5.53 o 
 -10   4   2        9.40        9.25      2.13 o 
  -9   4   2       33.82       32.52      4.57 o 
  -8   4   2        0.79        2.76      1.46 o 
  -7   4   2      315.92      321.85     13.74 o 
  -6   4   2      190.92      192.95      6.64 o 
  -5   4   2      559.43      554.39     10.93 o 
  -4   4   2      460.51      510.78     10.32 o 
  -3   4   2      121.04      114.77      4.93 o 
  -2   4   2     4595.33     4980.08     94.35 o 
  -1   4   2     3178.64     3218.02    105.08 o 
   0   4   2      140.92      154.31      5.28 o 
   1   4   2      284.88      252.84      4.91 o 
   2   4   2      118.45      137.13      3.78 o 
   3   4   2       14.71       24.61      3.39 o 
   4   4   2       50.17       43.92      3.18 o 
   5   4   2      398.25      416.16     16.46 o 
   6   4   2        2.09        2.14      1.30 o 
   7   4   2      204.91      200.87      7.19 o 
   8   4   2      127.47      136.51      6.88 o 
   9   4   2       42.82       39.93      4.06 o 
  10   4   2      106.32      100.55      6.71 o 
  11   4   2       49.49       49.35      6.32 o 
 -10   5   2      205.15      213.06      9.80 o 
  -9   5   2       13.42       10.52      1.86 o 
  -8   5   2      159.03      163.18      6.38 o 
  -7   5   2        3.08        5.09      1.65 o 
  -6   5   2       47.60       51.27      2.83 o 
  -5   5   2        0.21        2.36      1.33 o 
  -4   5   2      583.68      565.13     10.82 o 
  -3   5   2      106.88      101.14      3.67 o 
  -2   5   2      225.39      258.81      5.55 o 
  -1   5   2      455.26      507.16      9.91 o 
   0   5   2     2876.62     3035.86     23.92 o 
   1   5   2       21.59       22.20      1.24 o 
   2   5   2      571.00      609.21     16.30 o 
   3   5   2      375.71      384.19      7.81 o 
   4   5   2       51.20       55.58      2.93 o 
   5   5   2      611.14      598.82     10.03 o 
   6   5   2        0.14        1.65      1.09 o 
   7   5   2        0.64        2.65      1.38 o 
   8   5   2       10.81        7.17      1.46 o 
   9   5   2       20.50       21.71      2.82 o 
  10   5   2       36.30       34.39      3.32 o 
  -9   6   2      103.83       99.18      6.87 o 
  -8   6   2      317.34      339.67      7.20 o 
  -7   6   2       32.96       32.01      4.25 o 
  -6   6   2      414.37      407.82      8.41 o 
  -5   6   2      183.46      189.42      6.46 o 
  -4   6   2      136.54      150.62      5.19 o 
  -3   6   2        3.21        8.15      1.29 o 
  -2   6   2      537.18      539.16     15.80 o 
  -1   6   2      410.42      401.89     10.10 o 
   0   6   2      219.90      250.96      5.38 o 
   1   6   2       88.54       85.46      4.22 o 
   2   6   2       44.77       48.67      2.57 o 
   3   6   2       97.99       96.91      3.62 o 
   4   6   2      339.11      359.29     17.00 o 
   5   6   2      291.67      309.11     13.22 o 
   6   6   2       24.52       24.97      2.87 o 
   7   6   2     1283.53     1305.84     16.18 o 
   8   6   2      105.99       97.58      5.97 o 
   9   6   2       10.64        7.12      1.91 o 
  10   6   2       35.59       36.32      3.56 o 
  -9   7   2       53.61       45.71      3.69 o 
  -8   7   2        5.82        6.44      1.71 o 
  -7   7   2      529.39      547.32     15.92 o 
  -6   7   2      367.20      377.39      7.64 o 
  -5   7   2        2.16        3.02      1.46 o 
  -4   7   2       41.52       43.26      2.47 o 
  -3   7   2      107.12      106.40      5.19 o 
  -2   7   2      168.07      163.54      6.90 o 
  -1   7   2        8.90       18.35      2.20 o 
   0   7   2      782.31      794.68      9.80 o 
   1   7   2      141.36      148.83      6.60 o 
   2   7   2      203.33      224.91      9.86 o 
   3   7   2       67.03       59.98      2.81 o 
   4   7   2       32.60       27.46      3.12 o 
   5   7   2        0.02        1.74      1.14 o 
   6   7   2      222.34      218.20      9.64 o 
   7   7   2      159.06      180.28      7.57 o 
   8   7   2        0.41        2.70      1.83 o 
   9   7   2      126.66      124.84      7.55 o 
  10   7   2       12.06        9.91      2.21 o 
  -9   8   2        9.67        6.70      2.20 o 
  -8   8   2       47.60       47.97      5.79 o 
  -7   8   2      206.07      207.90     10.63 o 
  -6   8   2        0.29        3.81      1.68 o 
  -5   8   2       58.09       64.66      4.32 o 
  -4   8   2      208.98      225.23      8.69 o 
  -3   8   2      762.44      802.35     15.29 o 
  -2   8   2       58.53       52.47      4.78 o 
  -1   8   2     1811.48     1790.71     44.61 o 
   0   8   2      187.42      195.04      6.15 o 
   1   8   2      272.40      271.66      8.09 o 
   2   8   2      264.24      285.24     12.12 o 
   3   8   2        1.33        4.12      1.24 o 
   4   8   2       76.48       79.80      3.56 o 
   5   8   2      295.58      288.74      7.14 o 
   6   8   2        4.18        2.57      1.18 o 
   7   8   2       87.87       91.20      4.34 o 
   8   8   2       83.05       80.65      5.44 o 
   9   8   2       24.90       23.23      3.34 o 
  -8   9   2        6.39        5.11      2.39 o 
  -7   9   2       47.70       34.73      4.73 o 
  -6   9   2       52.74       53.99      4.02 o 
  -5   9   2        2.69        5.24      1.76 o 
  -4   9   2       38.65       41.11      4.23 o 
  -3   9   2      449.01      426.51     10.87 o 
  -2   9   2       35.53       45.45      5.56 o 
  -1   9   2       38.82       34.03      2.92 o 
   0   9   2       22.70       21.32      3.05 o 
   1   9   2        6.78        4.90      0.97 o 
   2   9   2      109.86      112.03      5.17 o 
   3   9   2       34.87       46.31      2.78 o 
   4   9   2      375.84      378.59     12.62 o 
   5   9   2        8.25        5.27      1.10 o 
   6   9   2      254.56      250.99      6.12 o 
   7   9   2        9.47        9.42      1.94 o 
   8   9   2        0.42        2.51      1.02 o 
   9   9   2       19.09       14.72      3.79 o 
  -7  10   2        0.75        2.17      1.68 o 
  -6  10   2       78.67       86.37      7.03 o 
  -5  10   2      143.97      141.47      7.22 o 
  -4  10   2       45.78       45.16      7.92 o 
  -3  10   2        2.99        2.65      1.04 o 
  -2  10   2      188.21      185.64      7.78 o 
  -1  10   2       28.02       37.82      3.27 o 
   0  10   2      334.23      307.09      7.10 o 
   1  10   2      446.45      434.84      9.26 o 
   2  10   2       60.14       66.33      2.62 o 
   3  10   2       13.40        8.06      1.35 o 
   4  10   2       60.79       60.63      4.11 o 
   5  10   2       94.85       95.25      4.28 o 
   6  10   2       80.93       80.04      9.33 o 
   7  10   2       43.85       51.25      4.98 o 
   8  10   2       46.33       43.26      5.64 o 
  -7  11   2       15.78       14.11      4.66 o 
  -6  11   2        0.65        2.88      1.97 o 
  -5  11   2       17.81       16.65      2.46 o 
  -4  11   2        2.61        1.61      0.84 o 
  -3  11   2       10.11       11.64      2.17 o 
  -2  11   2        1.72        3.27      0.99 o 
  -1  11   2       24.46       20.28      3.87 o 
   0  11   2      107.97       86.03      3.88 o 
   1  11   2        2.77        1.77      1.00 o 
   2  11   2       66.48       50.37      4.01 o 
   3  11   2        1.33        3.41      1.27 o 
   4  11   2      179.61      177.05      4.88 o 
   5  11   2       58.50       61.77      4.17 o 
   6  11   2       44.48       38.25      3.31 o 
   7  11   2       44.91       45.03      5.10 o 
   8  11   2       89.53      101.97     14.02 o 
  -6  12   2        0.22        3.28      2.14 o 
  -5  12   2       42.19       38.07      4.78 o 
  -4  12   2       22.11       20.40      8.69 o 
  -3  12   2       21.77       16.74      3.86 o 
  -2  12   2       25.31       23.19      4.28 o 
  -1  12   2       49.67       49.57      7.31 o 
   0  12   2        7.35        6.94      1.64 o 
   1  12   2        7.34        6.15      1.58 o 
   2  12   2      156.58      148.95      6.09 o 
   3  12   2        2.24        4.03      1.80 o 
   4  12   2       11.69       11.10      2.65 o 
   5  12   2       56.07       59.57      4.20 o 
   6  12   2        0.03        3.47      2.18 o 
   7  12   2        7.38        5.26      2.35 o 
  -5  13   2       12.72       18.30      4.03 o 
  -4  13   2       35.38       30.75      4.49 o 
  -2  13   2        9.08        8.03      3.78 o 
  -1  13   2        5.04        5.24      3.46 o 
   0  13   2        2.57        3.65      1.81 o 
   1  13   2      167.25      141.92      8.45 o 
   2  13   2       32.74       24.65      3.53 o 
   3  13   2        9.45        5.64      1.74 o 
   4  13   2      150.10      149.82     11.27 o 
   5  13   2        0.73        2.69      1.60 o 
   6  13   2       11.14       11.78      2.70 o 
  -3  14   2       72.86       86.57      7.43 o 
  -2  14   2       29.63       34.34      5.50 o 
  -1  14   2      110.93      110.31     26.06 o 
   0  14   2      227.33      246.38     25.77 o 
   1  14   2       11.74        8.09      2.55 o 
   2  14   2      103.90      111.03     15.47 o 
   3  14   2      376.17      411.58     41.37 o 
   4  14   2       45.38       41.58     14.11 o 
   1  15   2       27.01       20.14      4.03 o 
  -2 -13   3       10.23        3.51      2.47 o 
  -1 -13   3       72.89       69.34      6.04 o 
   0 -13   3       25.15       24.29      4.56 o 
   1 -13   3       74.60       86.30      5.62 o 
   2 -13   3       45.92       42.68      8.24 o 
  -4 -12   3        2.38        3.62      2.03 o 
  -3 -12   3       34.16       36.79      7.78 o 
  -2 -12   3       73.91       81.65      5.86 o 
  -1 -12   3       21.80       20.25      3.40 o 
   0 -12   3        1.21        2.81      1.87 o 
   1 -12   3       33.21       31.56      5.17 o 
   2 -12   3       31.37       31.81      3.61 o 
   3 -12   3       34.97       33.92      4.33 o 
   4 -12   3        3.10        2.85      1.68 o 
  -6 -11   3       18.11       13.07      2.74 o 
  -5 -11   3       16.67       14.98      3.27 o 
  -4 -11   3        3.62        6.17      3.01 o 
  -3 -11   3      143.21      186.48     17.59 o 
  -2 -11   3        2.14        3.39      1.69 o 
  -1 -11   3        0.60        3.92      2.32 o 
   0 -11   3        5.24        6.29      2.00 o 
   1 -11   3       70.54       67.00     11.21 o 
   2 -11   3       18.01       14.63      2.58 o 
   3 -11   3        8.21        9.55      2.43 o 
   4 -11   3       11.15       12.48      2.27 o 
   5 -11   3       28.89       23.23      3.27 o 
   6 -11   3      112.92       96.06      8.83 o 
  -7 -10   3        0.11        1.68      1.21 o 
  -6 -10   3       66.38       66.21      6.21 o 
  -5 -10   3        6.76        7.87      2.57 o 
  -4 -10   3       18.24       15.21      6.03 o 
  -3 -10   3       27.72       22.84      3.16 o 
  -2 -10   3       33.22       36.05      7.53 o 
  -1 -10   3        3.99        4.80      1.61 o 
   0 -10   3        1.00        3.92      2.76 o 
   1 -10   3       63.49       59.68      4.56 o 
   2 -10   3       24.24       26.47      3.24 o 
   3 -10   3      223.40      213.58      9.15 o 
   4 -10   3      248.84      254.17      9.26 o 
   5 -10   3       50.27       48.90      7.62 o 
   6 -10   3       58.88       51.58     16.87 o 
   7 -10   3      101.49       75.64     16.97 o 
  -7  -9   3       35.22       28.02      4.07 o 
  -6  -9   3       16.14       19.89      3.48 o 
  -5  -9   3       64.72       64.68      7.19 o 
  -4  -9   3       70.15       75.61     11.02 o 
  -3  -9   3      172.44      176.68      6.14 o 
  -2  -9   3      209.11      203.51     11.09 o 
  -1  -9   3       50.01       62.29      4.69 o 
   0  -9   3        2.67        1.70      1.32 o 
   1  -9   3        8.51        4.44      1.34 o 
   2  -9   3      283.42      303.04      7.99 o 
   3  -9   3      188.07      199.31     16.03 o 
   4  -9   3        7.31        7.37      2.07 o 
   5  -9   3      130.20      143.93      6.79 o 
   6  -9   3      216.07      224.06      8.55 o 
   7  -9   3      212.36      184.92     17.20 o 
   8  -9   3       31.40       22.29      7.68 o 
  -8  -8   3       31.87       24.74      6.10 o 
  -7  -8   3      191.04      200.72     15.13 o 
  -6  -8   3        0.84        4.20      1.73 o 
  -5  -8   3       82.08       75.31      5.50 o 
  -4  -8   3        0.77        2.76      2.49 o 
  -3  -8   3        0.01        1.24      1.35 o 
  -2  -8   3      181.78      181.46     14.57 o 
  -1  -8   3      174.27      181.55     13.24 o 
   0  -8   3      841.16      900.67     27.54 o 
   1  -8   3      690.39      723.12     24.07 o 
   2  -8   3      132.40      142.91      8.38 o 
   3  -8   3       29.36       26.34      2.75 o 
   4  -8   3      651.88      690.74     11.07 o 
   5  -8   3        4.15        3.71      1.83 o 
   6  -8   3      117.09      115.66      7.33 o 
   7  -8   3       15.01       10.50      1.79 o 
   8  -8   3        3.30        3.79      1.82 o 
  -8  -7   3        8.19       11.45      3.16 o 
  -7  -7   3       57.40       55.71      6.01 o 
  -6  -7   3       66.03       60.62      4.59 o 
  -5  -7   3      216.70      227.32      5.44 o 
  -4  -7   3       10.06       14.39      2.35 o 
  -3  -7   3        3.31        4.72      1.39 o 
  -2  -7   3       75.08       71.86      4.33 o 
  -1  -7   3        0.91        2.50      1.39 o 
   0  -7   3     1360.46     1434.78     40.32 o 
   1  -7   3       33.54       26.34      1.45 o 
   2  -7   3     1073.48     1083.52     22.32 o 
   3  -7   3      651.16      658.40     11.65 o 
   4  -7   3      267.51      272.04      7.48 o 
   5  -7   3       84.31       88.35      3.98 o 
   6  -7   3       60.47       60.19      3.56 o 
   7  -7   3       82.79       74.37      4.07 o 
   8  -7   3       28.77       26.67      2.56 o 
   9  -7   3       11.61        9.63      2.18 o 
  -9  -6   3       25.06       25.36      5.66 o 
  -8  -6   3        9.69       10.92      1.79 o 
  -7  -6   3        7.95        7.50      1.70 o 
  -6  -6   3       26.06       26.70      3.67 o 
  -5  -6   3      363.28      358.77      7.47 o 
  -4  -6   3       47.25       48.35      8.31 o 
  -3  -6   3     2023.28     2065.44     41.34 o 
  -2  -6   3       94.79       88.17      4.18 o 
  -1  -6   3       34.71       34.21      4.43 o 
   0  -6   3      762.54      797.17     17.85 o 
   1  -6   3      354.62      341.51     14.14 o 
   2  -6   3      162.46      133.25      4.84 o 
   3  -6   3       14.68       16.53      1.74 o 
   4  -6   3       61.48       68.68      3.10 o 
   5  -6   3       42.47       37.98      2.81 o 
   6  -6   3      187.28      190.76      4.75 o 
   7  -6   3       38.72       43.40      2.97 o 
   8  -6   3       12.56        8.32      1.36 o 
   9  -6   3       13.57        9.95      2.61 o 
  -9  -5   3       18.05       18.60      3.34 o 
  -8  -5   3       37.32       34.49      4.03 o 
  -7  -5   3       63.48       64.63      6.57 o 
  -6  -5   3       19.38       23.25      2.42 o 
  -5  -5   3      144.57      136.25      5.25 o 
  -4  -5   3     1284.27     1316.17     21.09 o 
  -3  -5   3      240.22      251.07      8.44 o 
  -2  -5   3      175.45      141.50      4.23 o 
  -1  -5   3     1038.53     1090.00     15.88 o 
   0  -5   3      192.11      190.25      5.82 o 
   1  -5   3      382.03      410.25      6.76 o 
   2  -5   3      752.76      766.82     12.18 o 
   3  -5   3      320.06      335.15      9.00 o 
   4  -5   3        0.98        2.58      0.83 o 
   5  -5   3       56.08       50.11      3.06 o 
   6  -5   3        7.26        4.90      1.06 o 
   7  -5   3       23.26       22.55      2.74 o 
   8  -5   3       23.99       22.08      2.44 o 
   9  -5   3       33.39       33.81      3.29 o 
  10  -5   3       40.43       43.61      5.78 o 
 -10  -4   3       38.37       22.14      3.20 o 
  -9  -4   3        5.67        5.88      1.53 o 
  -8  -4   3      355.32      347.89     13.80 o 
  -7  -4   3       30.76       33.45      3.00 o 
  -6  -4   3      136.54      145.60      6.34 o 
  -5  -4   3      822.14      851.86     14.81 o 
  -4  -4   3       20.82       16.55      1.92 o 
  -3  -4   3      655.73      697.74     18.95 o 
  -2  -4   3      158.05      157.51      4.21 o 
  -1  -4   3       20.13       25.82      1.37 o 
   0  -4   3       52.13       61.51      7.26 o 
   1  -4   3       70.00       45.08      2.50 o 
   2  -4   3      183.88      176.76      4.26 o 
   3  -4   3       72.30       71.42      2.77 o 
   4  -4   3       41.85       45.21      3.14 o 
   5  -4   3       86.69       87.64      4.82 o 
   6  -4   3       33.96       36.03      2.40 o 
   7  -4   3      128.84      135.58      4.92 o 
   8  -4   3       33.40       29.64      2.89 o 
   9  -4   3       68.18       59.01      4.16 o 
  10  -4   3       58.10       47.02      4.82 o 
 -10  -3   3        0.11        1.40      1.42 o 
  -9  -3   3       27.28       30.35      2.97 o 
  -8  -3   3      135.46      119.84      6.25 o 
  -7  -3   3        1.34        3.11      1.61 o 
  -6  -3   3      888.58      912.79     17.95 o 
  -5  -3   3      162.40      165.39      5.95 o 
  -4  -3   3      734.33      748.00     13.72 o 
  -3  -3   3      338.21      340.18      7.68 o 
  -2  -3   3      301.61      308.56      5.30 o 
  -1  -3   3      150.15      145.21      2.62 o 
   0  -3   3      444.70      408.91     32.36 o 
   1  -3   3       83.11       60.65      1.13 o 
   2  -3   3       92.02       90.18      3.65 o 
   3  -3   3       61.12       40.19      1.89 o 
   4  -3   3       13.94       17.23      2.22 o 
   5  -3   3        3.44        4.05      1.02 o 
   6  -3   3      460.00      476.02     12.93 o 
   7  -3   3       17.83       17.84      1.74 o 
   8  -3   3      289.40      301.38     16.14 o 
   9  -3   3      228.54      239.85     13.72 o 
  10  -3   3        3.00        3.35      2.06 o 
 -10  -2   3        2.74        3.52      1.67 o 
  -9  -2   3       56.75       54.29      3.67 o 
  -8  -2   3       99.57       83.13      6.36 o 
  -7  -2   3       19.60       18.84      2.23 o 
  -6  -2   3      510.28      508.52     10.08 o 
  -5  -2   3      305.78      318.75     10.06 o 
  -4  -2   3     1332.59     1440.65     24.33 o 
  -3  -2   3      636.15      590.74     14.74 o 
  -2  -2   3      654.15      749.36     13.09 o 
  -1  -2   3      570.54      538.84      6.08 o 
   0  -2   3     1020.56      998.65      4.43 o 
   1  -2   3     1281.40     1277.47      5.46 o 
   2  -2   3      108.57       82.17      1.88 o 
   3  -2   3     1645.98     1774.22     13.65 o 
   4  -2   3        0.01        1.52      0.72 o 
   5  -2   3      213.09      187.98      7.85 o 
   6  -2   3        0.02        1.37      1.31 o 
   7  -2   3      100.62      103.71      4.33 o 
   8  -2   3      356.46      373.62      7.62 o 
   9  -2   3        2.60        2.80      1.24 o 
  10  -2   3       56.14       57.10     10.58 o 
  11  -2   3       57.65       57.36      5.53 o 
 -10  -1   3       14.72       13.35      2.52 o 
  -9  -1   3       33.03       38.51      6.28 o 
  -8  -1   3        6.05        5.28      1.55 o 
  -7  -1   3        3.60        5.78      1.33 o 
  -6  -1   3        4.07        5.44      1.66 o 
  -5  -1   3        4.35        6.76      1.19 o 
  -4  -1   3      667.84      753.43     10.15 o 
  -3  -1   3      211.94      202.61      5.44 o 
  -1  -1   3      203.40      189.78      2.83 o 
   0  -1   3     2561.19     2450.76     15.71 o 
   1  -1   3     1880.79     1822.55      9.78 o 
   2  -1   3       22.49       17.07      0.71 o 
   3  -1   3      510.53      493.73      4.64 o 
   4  -1   3      948.16      924.22      9.68 o 
   5  -1   3     1352.07     1377.23     23.13 o 
   6  -1   3      620.88      632.85     12.56 o 
   7  -1   3       99.69       94.18      4.03 o 
   8  -1   3       11.09       12.12      1.58 o 
   9  -1   3       24.32       20.44      3.45 o 
  10  -1   3       60.44       61.67      4.58 o 
  11  -1   3       43.47       41.62      7.78 o 
 -10   0   3       41.14       40.21      3.72 o 
  -9   0   3       16.01       15.07      2.34 o 
  -8   0   3        4.12        5.28      2.61 o 
  -7   0   3       12.95        8.83      2.47 o 
  -6   0   3      134.53      118.85      4.30 o 
  -5   0   3       45.60       44.73      3.35 o 
  -4   0   3       29.87       42.46      2.14 o 
  -3   0   3       59.54       59.39      3.56 o 
  -2   0   3      154.00      186.18      3.34 o 
  -1   0   3       48.47       55.14      1.41 o 
   0   0   3      764.08      764.78      5.72 o 
   1   0   3     2762.17     2781.03     38.34 o 
   3   0   3       22.36       24.15      1.18 o 
   4   0   3      745.73      850.36     10.70 o 
   5   0   3      602.68      638.22     21.50 o 
   6   0   3      117.38      112.44      4.32 o 
   7   0   3      318.59      321.33      6.89 o 
   8   0   3      119.88      117.53      3.91 o 
   9   0   3       63.75       64.25      4.33 o 
  10   0   3       21.42       23.07      4.14 o 
  11   0   3       18.13       20.41      4.20 o 
 -10   1   3        1.10        1.79      1.53 o 
  -9   1   3      106.74      115.49      5.47 o 
  -8   1   3        1.83        4.68      1.79 o 
  -7   1   3        0.46        4.20      1.88 o 
  -6   1   3      166.19      158.60      5.72 o 
  -5   1   3       74.88       60.32      4.38 o 
  -4   1   3        1.01        1.30      1.04 o 
  -3   1   3      226.45      218.18      5.02 o 
  -2   1   3      730.95      783.30     13.57 o 
  -1   1   3      427.29      418.87      4.69 o 
   0   1   3     4693.02     4574.74     25.83 o 
   1   1   3        3.03        6.53      0.32 o 
   3   1   3       21.47       16.90      1.27 o 
   4   1   3       26.78       28.19      3.65 o 
   5   1   3        1.32        2.10      0.75 o 
   6   1   3      766.92      751.46     15.11 o 
   7   1   3      512.92      501.35     13.83 o 
   8   1   3      112.17      120.53      4.92 o 
   9   1   3        5.33        6.22      2.73 o 
  10   1   3       41.73       45.34      4.85 o 
  11   1   3       26.62       22.71      4.38 o 
 -10   2   3      101.30       97.80      6.99 o 
  -9   2   3        4.70        7.38      1.99 o 
  -8   2   3      234.69      244.35     10.64 o 
  -7   2   3       31.83       34.50      3.34 o 
  -6   2   3      250.10      273.57      7.13 o 
  -5   2   3       37.97       40.53      2.36 o 
  -4   2   3      506.47      524.93     10.54 o 
  -3   2   3       12.59       19.88      1.41 o 
  -2   2   3       16.46       16.80      0.91 o 
  -1   2   3        1.00        1.19      0.41 o 
   0   2   3       23.18       16.13      1.21 o 
   1   2   3      624.06      620.55      5.98 o 
   2   2   3     1121.91     1078.74      9.23 o 
   3   2   3       33.18       24.63      3.58 o 
   4   2   3        5.45        3.38      0.54 o 
   5   2   3      242.60      226.24      6.34 o 
   6   2   3      597.00      648.47     20.59 o 
   7   2   3      106.42      109.07      5.05 o 
   8   2   3      200.38      194.96      6.40 o 
   9   2   3       80.05       88.86      4.76 o 
  10   2   3        0.29        2.07      1.43 o 
  11   2   3       21.64       30.22      5.46 o 
 -10   3   3       26.94       18.89      3.15 o 
  -9   3   3      143.98      148.75      7.14 o 
  -8   3   3      263.02      267.06     10.77 o 
  -7   3   3       51.91       51.67      3.46 o 
  -6   3   3      486.36      490.40      9.72 o 
  -5   3   3     1034.68     1065.35     29.86 o 
  -4   3   3      159.84      159.70      6.12 o 
  -3   3   3      685.79      696.76     17.21 o 
  -2   3   3      958.15      935.38     10.09 o 
  -1   3   3      317.66      337.76      3.59 o 
   0   3   3      626.31      593.76      4.67 o 
   1   3   3      701.75      645.24      5.09 o 
   2   3   3      594.40      568.18      5.12 o 
   3   3   3      893.32      888.83     11.29 o 
   4   3   3     2031.33     2094.23     19.05 o 
   5   3   3      148.23      156.36      6.88 o 
   6   3   3      533.13      532.60      9.35 o 
   7   3   3      260.22      262.96      7.12 o 
   8   3   3       11.12        8.61      1.59 o 
   9   3   3       67.64       67.11      4.91 o 
  10   3   3       80.86       67.16      4.12 o 
  11   3   3       18.95       12.02      2.87 o 
 -10   4   3        4.80        2.54      1.65 o 
  -9   4   3      138.69      129.27      8.08 o 
  -8   4   3        0.87        3.73      1.72 o 
  -7   4   3       18.13       19.53      1.95 o 
  -6   4   3       52.64       53.18      2.90 o 
  -5   4   3      107.83      119.69      3.34 o 
  -4   4   3      549.91      515.62      9.96 o 
  -3   4   3     2381.01     2466.43     52.63 o 
  -2   4   3      256.85      287.72     10.75 o 
  -1   4   3     2598.96     2749.78     22.11 o 
   0   4   3     1478.24     1508.29      6.97 o 
   1   4   3      310.25      326.73      4.10 o 
   3   4   3      110.40       87.43      2.30 o 
   4   4   3       80.34       83.62      3.18 o 
   5   4   3      430.59      424.34      8.72 o 
   6   4   3      788.54      787.70     13.85 o 
   7   4   3      122.00      119.45      4.90 o 
   8   4   3       12.26       12.73      1.85 o 
   9   4   3       35.47       36.87      3.23 o 
  10   4   3        0.53        2.84      1.25 o 
  11   4   3      200.53      182.12     25.47 o 
  -9   5   3       18.79       19.24      2.38 o 
  -8   5   3        0.30        3.20      2.92 o 
  -7   5   3      126.06      126.42      4.83 o 
  -6   5   3       65.78       67.69      4.22 o 
  -5   5   3      817.06      831.33     14.64 o 
  -4   5   3       88.74       80.79      3.83 o 
  -3   5   3      137.18      107.20      3.88 o 
  -2   5   3     1339.66     1313.86     19.08 o 
  -1   5   3     1320.04     1391.43     13.13 o 
   0   5   3     1379.08     1477.32     17.31 o 
   1   5   3     1765.45     1812.44     23.26 o 
   2   5   3      178.11      174.38      3.96 o 
   3   5   3     2633.85     2775.66     44.53 o 
   4   5   3      783.76      808.30     12.38 o 
   5   5   3       22.43       20.82      2.25 o 
   6   5   3       98.39       88.04      3.81 o 
   7   5   3      212.48      219.77     11.04 o 
   8   5   3      103.21      111.83      4.94 o 
   9   5   3      135.05      138.25      5.87 o 
  10   5   3       74.04       65.13      5.82 o 
  11   5   3        0.19        1.43      2.03 o 
  -9   6   3        6.32        5.87      1.82 o 
  -8   6   3       48.17       51.06      3.50 o 
  -7   6   3       54.27       54.08      3.39 o 
  -6   6   3      154.20      143.69      5.28 o 
  -5   6   3        0.00        3.05      1.21 o 
  -4   6   3      417.42      395.54      9.71 o 
  -3   6   3       91.19       93.61      5.19 o 
  -2   6   3        2.99        3.44      0.73 o 
  -1   6   3      617.20      539.10     17.69 o 
   0   6   3      802.83      794.37     15.92 o 
   1   6   3       85.65      103.07      3.38 o 
   2   6   3     1254.80     1275.00     14.47 o 
   3   6   3       52.70       51.28      2.29 o 
   4   6   3       20.38       23.37      1.98 o 
   5   6   3      343.95      353.77     12.78 o 
   6   6   3       47.48       46.05      6.69 o 
   7   6   3       77.71       76.43      4.90 o 
   8   6   3      172.64      191.96      6.64 o 
   9   6   3      310.92      304.99      7.34 o 
  10   6   3       95.07       90.56      7.35 o 
  -9   7   3       54.84       55.91      4.46 o 
  -8   7   3       54.84       48.68      3.44 o 
  -7   7   3      162.92      159.99      6.17 o 
  -6   7   3       21.43       24.42      4.67 o 
  -5   7   3      963.02      999.12     15.95 o 
  -4   7   3       23.15       21.10      2.04 o 
  -3   7   3      199.13      186.63      8.30 o 
  -2   7   3       99.66       99.18      5.27 o 
  -1   7   3       68.47       78.41      5.27 o 
   0   7   3      192.41      212.86      6.81 o 
   1   7   3      374.24      363.66      7.55 o 
   2   7   3      126.90      151.12     16.60 o 
   3   7   3       16.56       19.05      2.16 o 
   4   7   3      170.26      170.75      6.00 o 
   5   7   3        8.83       10.46      1.42 o 
   6   7   3      194.25      190.72      6.95 o 
   7   7   3        5.70        6.59      1.28 o 
   8   7   3       19.33       23.50      4.97 o 
   9   7   3       30.97       28.58      3.44 o 
  10   7   3        0.01        2.05      1.63 o 
  -8   8   3       22.51       22.92      3.27 o 
  -7   8   3        1.16        2.15      1.15 o 
  -6   8   3      163.51      167.58      5.75 o 
  -5   8   3        2.39        3.29      1.08 o 
  -4   8   3        3.64        3.61      1.17 o 
  -3   8   3       75.01       72.73      4.17 o 
  -2   8   3       60.39       58.00      6.24 o 
  -1   8   3      385.14      386.74     11.27 o 
   0   8   3      218.99      202.39      6.32 o 
   1   8   3        4.84        3.60      1.03 o 
   2   8   3      462.12      450.70      8.87 o 
   3   8   3        1.39        2.37      1.00 o 
   4   8   3       31.29       29.35      1.92 o 
   5   8   3      110.19      108.89      4.51 o 
   6   8   3       72.51       75.05      5.50 o 
   7   8   3        0.32        1.82      1.35 o 
   8   8   3       31.02       27.61      3.81 o 
   9   8   3       13.50       11.07      2.13 o 
  10   8   3       56.28       55.94      9.17 o 
  -8   9   3       33.21       34.07      4.68 o 
  -7   9   3       25.65       26.50      3.92 o 
  -6   9   3       20.28       16.52      3.22 o 
  -5   9   3       79.72       78.90     10.57 o 
  -4   9   3        1.03        2.89      1.24 o 
  -3   9   3      189.62      196.48      7.80 o 
  -2   9   3      103.45       85.70      4.19 o 
  -1   9   3      162.07      169.74      5.55 o 
   0   9   3       42.14       41.89      2.23 o 
   1   9   3      298.81      267.04      9.34 o 
   2   9   3        0.13        2.48      1.06 o 
   3   9   3        1.75        4.70      1.40 o 
   4   9   3      244.10      242.88      7.42 o 
   5   9   3       97.41      110.23      4.13 o 
   6   9   3       10.73       10.92      1.77 o 
   7   9   3      211.33      216.40     13.20 o 
   8   9   3       17.55       18.53      2.79 o 
   9   9   3        1.52        1.86      1.14 o 
  -7  10   3        3.69        5.40      2.59 o 
  -6  10   3       67.99       75.37      5.92 o 
  -5  10   3       27.08       30.14      3.34 o 
  -4  10   3        0.19        2.57      1.10 o 
  -3  10   3       33.11       37.54      3.30 o 
  -2  10   3       10.43       15.41      2.01 o 
  -1  10   3      140.16      139.02      5.89 o 
   0  10   3      211.03      224.62      7.50 o 
   1  10   3      409.01      362.76      8.09 o 
   2  10   3      102.75      106.65      4.02 o 
   3  10   3      798.21      751.77     14.17 o 
   4  10   3      111.03      118.65      6.44 o 
   5  10   3        3.67        4.98      1.33 o 
   6  10   3      226.93      235.07      9.38 o 
   7  10   3      106.77      107.87      6.56 o 
   8  10   3       81.97       81.21      6.69 o 
   9  10   3       56.42       53.96      4.91 o 
  -7  11   3       57.28       50.10      7.36 o 
  -6  11   3       52.50       52.50     10.52 o 
  -5  11   3       36.25       41.01      4.71 o 
  -4  11   3       68.97       73.88     11.89 o 
  -3  11   3        1.17        2.63      1.24 o 
  -2  11   3       17.29       18.15      3.04 o 
  -1  11   3      250.29      278.07      7.70 o 
   0  11   3       49.23       39.22      2.34 o 
   1  11   3       29.31       33.67      2.33 o 
   2  11   3        4.59        6.91      1.55 o 
   3  11   3      210.51      201.99      7.21 o 
   4  11   3       26.61       32.19      4.05 o 
   5  11   3      192.65      196.58      8.71 o 
   6  11   3       18.49       16.31      2.51 o 
   7  11   3        0.19        2.94      1.58 o 
   8  11   3       17.62       14.40      4.04 o 
  -6  12   3       14.67        9.24      2.67 o 
  -5  12   3       49.41       43.43      8.94 o 
  -4  12   3       13.62       14.07      4.29 o 
  -3  12   3      112.30      100.74     14.17 o 
  -2  12   3      131.93      142.71      9.22 o 
  -1  12   3        1.55        2.05      0.91 o 
   0  12   3      300.06      290.97     18.29 o 
   1  12   3      133.80      124.64      6.61 o 
   2  12   3        6.72        3.09      1.08 o 
   3  12   3      108.28      104.88      5.96 o 
   4  12   3       57.94       60.21      7.18 o 
   5  12   3       36.31       31.78      4.39 o 
   6  12   3       87.15       94.92     10.72 o 
   7  12   3       33.45       27.75      4.10 o 
  -5  13   3       14.58       11.87      3.93 o 
  -4  13   3       41.74       39.23      7.10 o 
  -3  13   3        0.01        0.85      2.54 o 
  -2  13   3      142.80      162.57     13.27 o 
  -1  13   3      629.14      662.79     17.22 o 
   0  13   3        1.27        1.99      1.34 o 
   1  13   3       91.55       86.65     11.34 o 
   2  13   3       20.80       20.03      3.27 o 
   3  13   3       47.64       67.23     12.22 o 
   4  13   3        0.59        0.00      1.69 o 
   5  13   3       75.65       81.97      9.01 o 
   6  13   3       12.37        7.11      2.61 o 
  -3  14   3       25.74       26.70      7.01 o 
  -2  14   3      222.83      229.00     24.14 o 
  -1  14   3        0.05        2.78      2.36 o 
   0  14   3      188.23      225.86     18.27 o 
   1  14   3      168.75      178.28     15.23 o 
   2  14   3      109.97      114.33     10.97 o 
   3  14   3        0.44        3.08      1.76 o 
   4  14   3      200.28      187.23      9.05 o 
   5  14   3       59.48       57.45      5.28 o 
   0  15   3      100.60      104.15      8.57 o 
   2  15   3       15.74       12.55      3.96 o 
   0 -13   4       41.73       30.01      5.48 o 
  -3 -12   4       34.73       35.34      3.85 o 
  -2 -12   4        9.85       10.62      2.39 o 
  -1 -12   4       41.60       51.24      5.08 o 
   0 -12   4       59.01       59.73      5.65 o 
   1 -12   4        2.80        1.94      2.25 o 
   2 -12   4      193.54      187.46     23.95 o 
   3 -12   4       23.30       24.15      4.65 o 
   4 -12   4       45.34       29.28     11.19 o 
  -5 -11   4      100.61      113.57      8.41 o 
  -4 -11   4       42.17       36.54      5.09 o 
  -3 -11   4       16.68       17.10      3.49 o 
  -2 -11   4       33.13       35.44      5.21 o 
  -1 -11   4      118.65      132.46      5.77 o 
   0 -11   4       16.01       14.48      2.24 o 
   1 -11   4       69.76       63.08     13.23 o 
   2 -11   4       19.88       22.91      3.46 o 
   3 -11   4      137.16      139.67     10.00 o 
   4 -11   4       18.74       12.02      2.65 o 
   5 -11   4        1.81        3.73      1.98 o 
  -6 -10   4       54.55       46.43      5.45 o 
  -5 -10   4       76.17       67.72      6.17 o 
  -4 -10   4       21.57       19.87      3.81 o 
  -3 -10   4        0.01        2.30      1.62 o 
  -2 -10   4       39.50       39.91      4.74 o 
  -1 -10   4        2.32        2.67      1.86 o 
   0 -10   4        2.43        0.49      2.14 o 
   1 -10   4        0.23        1.42      1.55 o 
   2 -10   4       69.17       72.42      5.15 o 
   3 -10   4      119.38      115.14      9.54 o 
   4 -10   4        4.29        5.41      1.85 o 
   5 -10   4      108.66      103.63     27.87 o 
   6 -10   4      139.55      113.45     19.08 o 
  -7  -9   4       12.78       12.20      3.21 o 
  -6  -9   4        2.73        3.36      1.93 o 
  -5  -9   4      214.19      195.65     18.90 o 
  -4  -9   4       22.29       25.87      5.77 o 
  -3  -9   4      123.91      113.03      5.28 o 
  -2  -9   4       99.70      101.99      4.86 o 
  -1  -9   4        6.28        6.24      1.67 o 
   0  -9   4       35.60       42.50      4.16 o 
   1  -9   4       35.00       36.11      3.71 o 
   2  -9   4       11.61       11.29      2.12 o 
   3  -9   4        0.38        2.68      1.78 o 
   4  -9   4        0.66        2.74      1.81 o 
   5  -9   4      346.14      370.44     11.96 o 
   6  -9   4        8.69        9.28      2.31 o 
   7  -9   4        6.99        5.01      4.22 o 
  -7  -8   4       55.15       40.99      7.40 o 
  -6  -8   4      121.88      109.00      9.09 o 
  -5  -8   4       35.75       41.41      4.61 o 
  -4  -8   4       79.63       79.75      9.34 o 
  -3  -8   4       91.06      104.94      4.87 o 
  -2  -8   4      128.51      123.78      7.26 o 
  -1  -8   4      525.34      515.92     17.37 o 
   0  -8   4       64.60       56.24      6.88 o 
   1  -8   4       12.21       11.09      2.14 o 
   2  -8   4        9.92       11.32      2.11 o 
   3  -8   4       16.37       16.57      2.85 o 
   4  -8   4       30.74       31.30      3.40 o 
   5  -8   4       56.03       59.65      6.66 o 
   6  -8   4       47.61       45.63      5.54 o 
   7  -8   4        0.22        1.97      1.87 o 
  -8  -7   4       25.23       21.19      5.00 o 
  -7  -7   4        1.25        5.05      1.94 o 
  -6  -7   4       69.88       68.13     11.98 o 
  -5  -7   4       19.09       21.55      3.40 o 
  -4  -7   4        0.46        1.25      2.37 o 
  -3  -7   4       79.64       74.58      5.42 o 
  -2  -7   4       19.98       17.00      2.11 o 
  -1  -7   4        0.99        5.58      3.04 o 
   0  -7   4        4.61        4.94      1.70 o 
   1  -7   4     1375.39     1424.95     40.68 o 
   2  -7   4        0.01        2.45      1.93 o 
   3  -7   4       11.02       11.79      1.56 o 
   4  -7   4        0.26        2.03      0.91 o 
   5  -7   4      255.96      256.13      7.61 o 
   6  -7   4       41.42       43.78      2.77 o 
   7  -7   4       77.88       72.46      3.98 o 
   8  -7   4       38.25       41.43      3.66 o 
   9  -7   4        0.57        1.60      1.53 o 
  -8  -6   4        7.04       10.92      3.06 o 
  -7  -6   4       15.25       13.22      3.32 o 
  -6  -6   4       55.48       55.42      3.23 o 
  -5  -6   4        2.66        3.97      1.19 o 
  -4  -6   4       64.66       63.23      3.43 o 
  -3  -6   4      917.76      953.48     31.25 o 
  -2  -6   4      491.11      478.66     11.69 o 
  -1  -6   4     1636.49     1588.50     52.21 o 
   0  -6   4      457.88      464.18     13.62 o 
   1  -6   4        0.65        4.09      1.20 o 
   2  -6   4      451.82      447.48     12.20 o 
   3  -6   4      507.65      501.94     12.38 o 
   4  -6   4       26.76       26.73      2.07 o 
   5  -6   4       44.94       45.72      3.05 o 
   6  -6   4       20.16       22.31      2.23 o 
   7  -6   4        1.54        2.61      0.99 o 
   8  -6   4      136.13      141.55     12.77 o 
   9  -6   4        5.69        4.06      1.92 o 
  -9  -5   4        0.84        3.30      1.54 o 
  -8  -5   4        8.16        9.24      2.14 o 
  -7  -5   4       22.25       23.85      4.07 o 
  -6  -5   4       17.52       17.57      3.24 o 
  -5  -5   4        2.71        2.29      1.44 o 
  -4  -5   4      309.24      322.54     15.42 o 
  -3  -5   4       25.74       23.65      1.71 o 
  -2  -5   4      473.25      443.48      7.85 o 
  -1  -5   4      294.79      310.47     10.68 o 
   0  -5   4       15.85       22.71      2.70 o 
   1  -5   4      983.69      953.38     41.71 o 
   2  -5   4      637.95      633.96     16.52 o 
   3  -5   4      382.19      380.86     10.85 o 
   4  -5   4       49.98       49.07      4.01 o 
   5  -5   4       65.20       60.62      3.66 o 
   6  -5   4        4.30        3.00      1.00 o 
   7  -5   4       21.26       23.78      3.64 o 
   8  -5   4        5.22        3.90      1.81 o 
   9  -5   4        1.35        4.42      1.69 o 
  10  -5   4        4.41        4.95      2.46 o 
  -9  -4   4        4.20        5.26      1.55 o 
  -8  -4   4       46.72       49.71      3.67 o 
  -7  -4   4        5.96        5.23      3.33 o 
  -6  -4   4        4.21        5.29      1.35 o 
  -5  -4   4        5.83        4.37      1.89 o 
  -4  -4   4      497.06      495.33      9.58 o 
  -3  -4   4      103.78      109.19      7.89 o 
  -2  -4   4        0.77        3.29      0.65 o 
  -1  -4   4        3.53        1.81      0.96 o 
   0  -4   4      674.89      612.68     12.16 o 
   1  -4   4       59.11       51.35      3.53 o 
   2  -4   4      131.30      151.18      4.02 o 
   3  -4   4       10.80       18.45      1.76 o 
   4  -4   4       90.29       94.52      3.87 o 
   5  -4   4       76.07       77.47      2.47 o 
   6  -4   4        6.81        6.04      0.96 o 
   7  -4   4        1.02        1.88      1.47 o 
   8  -4   4       29.95       29.27      2.92 o 
   9  -4   4       45.97       44.12      3.84 o 
  10  -4   4       33.07       34.99      4.17 o 
  -9  -3   4       13.21       12.13      2.88 o 
  -8  -3   4      169.93      165.37      7.94 o 
  -7  -3   4       59.64       57.89      3.35 o 
  -6  -3   4       85.09      101.34      4.14 o 
  -5  -3   4        0.54        3.53      1.33 o 
  -4  -3   4      393.06      357.64     10.53 o 
  -3  -3   4      206.78      208.67      6.07 o 
  -2  -3   4       74.54       70.93      2.34 o 
  -1  -3   4       14.71       11.67      0.76 o 
   0  -3   4      902.76      920.77     13.01 o 
   1  -3   4     1167.43     1287.16     15.39 o 
   2  -3   4       29.29       22.25      1.49 o 
   3  -3   4      294.07      320.21      6.58 o 
   4  -3   4      128.20      132.93      4.85 o 
   5  -3   4       23.99       20.67      2.19 o 
   6  -3   4       38.13       43.86      2.51 o 
   7  -3   4       72.64       64.67      3.79 o 
   8  -3   4       11.35        8.73      1.35 o 
   9  -3   4       20.04       20.97      3.49 o 
  10  -3   4       13.49       12.31      3.04 o 
 -10  -2   4       19.94       11.55      2.49 o 
  -9  -2   4       23.93       24.45      2.76 o 
  -8  -2   4        2.59        4.49      1.42 o 
  -7  -2   4        3.75        3.87      1.43 o 
  -6  -2   4      273.34      305.14      8.80 o 
  -5  -2   4       22.45       20.99      2.01 o 
  -4  -2   4      815.56      862.62     35.08 o 
  -3  -2   4        7.30        5.99      0.94 o 
  -2  -2   4     1043.10     1116.49     33.59 o 
  -1  -2   4      811.40      850.32      8.13 o 
   0  -2   4      505.26      500.10      4.37 o 
   1  -2   4       98.84      109.63      1.89 o 
   2  -2   4      306.05      324.62      4.77 o 
   3  -2   4      766.68      855.33      7.51 o 
   4  -2   4        1.36        2.51      0.53 o 
   5  -2   4      101.45      100.82      6.92 o 
   6  -2   4       87.36       81.63      2.93 o 
   7  -2   4      102.86       95.47      3.38 o 
   8  -2   4        0.53        1.77      0.88 o 
   9  -2   4      116.51      112.84      6.88 o 
  10  -2   4       48.00       46.16      5.11 o 
  11  -2   4        1.95        5.44      2.37 o 
 -10  -1   4       40.54       33.90      3.04 o 
  -9  -1   4        7.97        4.91      2.22 o 
  -8  -1   4       67.37       70.88      5.19 o 
  -7  -1   4       52.25       57.26      3.37 o 
  -6  -1   4      354.46      350.84      8.43 o 
  -5  -1   4       10.86       12.24      1.66 o 
  -4  -1   4     1533.39     1493.48     31.17 o 
  -3  -1   4      141.62      129.68      4.69 o 
  -2  -1   4      682.67      770.74      8.44 o 
  -1  -1   4      279.28      287.46      3.50 o 
   0  -1   4     7908.75     8302.01    102.47 o 
   1  -1   4     1521.12     1547.05      7.89 o 
   2  -1   4      274.32      252.86      2.61 o 
   3  -1   4      168.23      209.56      3.75 o 
   4  -1   4      422.62      421.62     12.14 o 
   5  -1   4      103.81       72.80      3.09 o 
   6  -1   4      253.17      267.38      6.97 o 
   7  -1   4      229.10      219.90      7.47 o 
   8  -1   4       70.28       74.43      3.85 o 
   9  -1   4      168.55      178.38      8.93 o 
  10  -1   4       22.36       21.30      3.42 o 
  11  -1   4       72.47       68.28      6.99 o 
 -10   0   4        1.42        3.12      1.40 o 
  -9   0   4       56.88       65.15      5.18 o 
  -8   0   4        5.94        8.26      2.04 o 
  -7   0   4        1.87        2.53      1.56 o 
  -6   0   4       26.48       26.37      3.13 o 
  -5   0   4     1079.28     1067.49     22.55 o 
  -4   0   4        0.72        2.93      1.81 o 
  -3   0   4        0.26        2.13      0.57 o 
  -2   0   4      778.75      786.08     24.10 o 
  -1   0   4     2037.07     2067.88      8.71 o 
   0   0   4        5.78        3.93      0.44 o 
   1   0   4     2323.66     2308.77      7.85 o 
   2   0   4      861.96      890.14     13.94 o 
   3   0   4      253.72      245.29      4.04 o 
   4   0   4     1374.34     1489.25     12.63 o 
   5   0   4       99.46      110.95      4.25 o 
   6   0   4      181.85      174.12      5.74 o 
   7   0   4       52.12       48.02      2.35 o 
   8   0   4       19.61       22.34      2.86 o 
   9   0   4       24.38       21.83      3.07 o 
  10   0   4        9.22       10.89      2.72 o 
  11   0   4       37.25       35.34      3.67 o 
 -10   1   4        0.76        2.93      1.46 o 
  -9   1   4       10.60        9.75      1.94 o 
  -8   1   4       83.67       88.16      7.56 o 
  -7   1   4      221.75      219.89      5.66 o 
  -6   1   4      333.41      331.28      6.31 o 
  -5   1   4       52.75       54.47      3.34 o 
  -4   1   4      473.65      512.56     10.03 o 
  -3   1   4     1356.74     1374.72     20.97 o 
  -2   1   4       34.42       27.85      2.78 o 
  -1   1   4      486.00      482.57      5.07 o 
   0   1   4      325.03      344.74      3.06 o 
   1   1   4        6.94       12.01      0.88 o 
   2   1   4     4260.55     4609.58     25.65 o 
   3   1   4      200.75      223.67      3.73 o 
   4   1   4      456.94      475.92      5.41 o 
   5   1   4      889.73      852.36     10.22 o 
   6   1   4      138.02      127.25      5.16 o 
   7   1   4       64.06       64.24      3.06 o 
   8   1   4      412.17      428.56     10.15 o 
   9   1   4       58.06       54.25      3.28 o 
  10   1   4        7.56        7.18      2.00 o 
  11   1   4        0.48        4.17      2.70 o 
 -10   2   4        0.00        2.63      1.50 o 
  -9   2   4      254.79      286.68     12.73 o 
  -8   2   4       87.12       78.65      4.09 o 
  -7   2   4       62.30       60.41      4.48 o 
  -6   2   4      818.99      857.31     14.73 o 
  -5   2   4      286.11      296.84      9.19 o 
  -4   2   4        2.19        2.17      0.97 o 
  -3   2   4       16.17       16.55      1.30 o 
  -2   2   4      234.45      247.06      6.90 o 
  -1   2   4        2.66        3.98      1.87 o 
   0   2   4     2017.23     2006.17      7.55 o 
   1   2   4     1745.09     1722.87      7.48 o 
   2   2   4     3024.73     3191.79     12.72 o 
   3   2   4      169.63      160.21      4.02 o 
   4   2   4      292.65      278.30      5.75 o 
   5   2   4        0.03        1.28      0.92 o 
   6   2   4        0.83        2.68      1.27 o 
   7   2   4       87.10       89.09      5.23 o 
   8   2   4      212.51      215.03      5.18 o 
   9   2   4       44.25       39.38      2.92 o 
  10   2   4       40.51       40.73      3.89 o 
  11   2   4       59.29       60.89      4.60 o 
 -10   3   4      111.21      118.94      8.71 o 
  -9   3   4       55.51       53.61      4.02 o 
  -8   3   4       56.35       57.66      3.66 o 
  -7   3   4      751.23      824.95     12.75 o 
  -6   3   4      568.06      596.23     19.84 o 
  -5   3   4      602.56      658.35     11.94 o 
  -4   3   4      302.90      275.16     11.77 o 
  -3   3   4      169.35      151.84      4.96 o 
  -2   3   4        2.38       10.50      0.91 o 
  -1   3   4       41.63       29.85      1.02 o 
   0   3   4     1178.50     1139.24     11.56 o 
   1   3   4     4038.21     4210.70     51.03 o 
   2   3   4     2457.28     2553.43     20.20 o 
   3   3   4        0.33        1.00      0.44 o 
   4   3   4       14.73       25.23      2.45 o 
   5   3   4       58.72       49.50      2.97 o 
   6   3   4      510.74      492.61      8.73 o 
   7   3   4       14.93       17.65      2.06 o 
   8   3   4       35.70       35.53      3.00 o 
   9   3   4        4.18        6.01      1.57 o 
  10   3   4       37.69       40.20      4.86 o 
  11   3   4       19.37       14.20      3.89 o 
  -9   4   4      152.66      160.48      8.20 o 
  -8   4   4        5.51        7.86      2.05 o 
  -7   4   4        9.70       10.46      1.83 o 
  -6   4   4        4.15        4.64      1.08 o 
  -5   4   4      139.04      139.67      4.65 o 
  -4   4   4      111.40      117.24      6.00 o 
  -3   4   4      183.63      180.34      6.50 o 
  -2   4   4     1851.37     2108.44     30.26 o 
  -1   4   4      183.25      190.15      3.28 o 
   0   4   4        8.76       28.53      3.94 o 
   1   4   4        6.49        4.04      0.39 o 
   2   4   4       26.33       26.72      1.64 o 
   3   4   4       68.06       81.31      1.96 o 
   4   4   4     1836.25     1936.57     19.99 o 
   5   4   4       83.16       83.78      3.94 o 
   6   4   4       46.14       52.31      3.17 o 
   7   4   4        0.47        2.14      0.94 o 
   8   4   4       16.26       14.90      2.22 o 
   9   4   4        0.01        0.76      1.14 o 
  10   4   4       14.86       13.58      2.80 o 
  11   4   4        9.87        5.95      3.46 o 
  -9   5   4       74.66       79.41      5.91 o 
  -8   5   4       51.38       50.10      3.97 o 
  -7   5   4       40.91       42.58      3.75 o 
  -6   5   4       30.47       30.88      2.33 o 
  -5   5   4       37.45       41.88      3.01 o 
  -4   5   4      144.96      143.64      7.69 o 
  -3   5   4       90.27       83.77      4.88 o 
  -2   5   4      139.31      127.97      5.61 o 
  -1   5   4      107.35       90.13      4.13 o 
   0   5   4       53.85       32.68      1.12 o 
   1   5   4      197.92      205.27      4.32 o 
   2   5   4       84.61       82.44      1.91 o 
   3   5   4      326.78      327.14      6.83 o 
   4   5   4      582.64      596.23      9.63 o 
   5   5   4      160.15      167.72      5.68 o 
   6   5   4     1137.56     1178.35     23.73 o 
   7   5   4        9.57       10.18      1.43 o 
   8   5   4       49.28       47.96      3.51 o 
   9   5   4        0.02        2.01      1.45 o 
  10   5   4       38.02       36.86      5.74 o 
  11   5   4      169.45      181.09      8.18 o 
  -9   6   4        6.20       10.65      2.65 o 
  -8   6   4       18.15       21.56      2.46 o 
  -7   6   4       20.49       21.35      2.04 o 
  -6   6   4       71.64       70.87      3.01 o 
  -5   6   4        3.69        4.38      1.38 o 
  -4   6   4        8.83        8.03      1.37 o 
  -3   6   4        0.58        3.39      1.01 o 
  -2   6   4       95.52      109.66      5.25 o 
  -1   6   4      719.27      689.51      6.98 o 
   0   6   4       11.44       13.93      1.17 o 
   1   6   4       36.92       27.54      1.41 o 
   2   6   4        8.73       16.79      1.19 o 
   3   6   4      484.72      494.83     19.30 o 
   4   6   4       13.04       12.40      1.88 o 
   5   6   4      197.46      191.72      7.63 o 
   6   6   4        7.22        5.90      3.31 o 
   7   6   4        3.38        8.36      4.07 o 
   8   6   4       52.86       50.18      5.10 o 
   9   6   4      211.01      221.56      6.82 o 
  10   6   4        0.05        4.73      2.32 o 
  -9   7   4        8.60        7.62      3.86 o 
  -8   7   4        0.91        3.07      2.15 o 
  -7   7   4        0.75        2.70      1.54 o 
  -6   7   4      141.27      158.30      6.47 o 
  -5   7   4      345.10      335.21      9.11 o 
  -4   7   4       76.32       67.32      3.71 o 
  -3   7   4       47.70       43.09      4.41 o 
  -2   7   4        2.74        4.92      1.12 o 
  -1   7   4       10.00       11.64      1.55 o 
   0   7   4      297.76      282.47      6.12 o 
   1   7   4      128.58      118.91      4.05 o 
   2   7   4        9.83        8.26      1.05 o 
   3   7   4        0.06        1.09      0.86 o 
   4   7   4       11.20       16.80      1.84 o 
   5   7   4      130.23      137.85      8.75 o 
   6   7   4      133.90      144.60      6.74 o 
   7   7   4      123.40      116.28      4.48 o 
   8   7   4        0.45        2.22      1.40 o 
   9   7   4       35.83       34.96      3.91 o 
  10   7   4        0.20        1.83      1.72 o 
  -8   8   4       68.21       75.09      7.88 o 
  -7   8   4        5.55        6.47      2.17 o 
  -6   8   4       40.44       35.42      2.82 o 
  -5   8   4      116.34      119.81      7.30 o 
  -4   8   4      154.80      152.85     10.38 o 
  -3   8   4      144.37      119.07      4.55 o 
  -2   8   4        1.68        2.57      1.29 o 
  -1   8   4       77.24       74.55      4.57 o 
   0   8   4       18.53       14.61      1.65 o 
   1   8   4       97.78      104.53      6.77 o 
   2   8   4      118.64      116.61      5.06 o 
   3   8   4        7.87        5.95      1.15 o 
   4   8   4      338.93      354.17      9.05 o 
   5   8   4       11.00       14.25      1.89 o 
   6   8   4       11.47       11.52      1.45 o 
   7   8   4        1.68        4.83      1.60 o 
   8   8   4        0.23        2.55      1.39 o 
   9   8   4        1.56        1.74      1.23 o 
  10   8   4        0.07        3.03      1.92 o 
  -8   9   4        3.73        4.83      2.67 o 
  -7   9   4       17.56       12.91      2.49 o 
  -6   9   4      142.13      166.04     25.48 o 
  -5   9   4      148.46      148.27      7.25 o 
  -4   9   4       23.27       25.23      2.68 o 
  -3   9   4      621.42      592.52     11.17 o 
  -2   9   4      201.40      193.10      8.23 o 
  -1   9   4     1383.37     1266.79     19.44 o 
   0   9   4       47.72       42.82      3.91 o 
   1   9   4       42.87       46.88      2.99 o 
   2   9   4       66.33       63.93      4.89 o 
   3   9   4      200.14      180.85      4.98 o 
   4   9   4       25.42       23.07      1.80 o 
   5   9   4      137.49      141.87      5.48 o 
   6   9   4       53.11       52.98      2.82 o 
   7   9   4       24.79       23.75      2.61 o 
   8   9   4       12.49        8.49      1.70 o 
   9   9   4       20.84       21.16      4.50 o 
  -7  10   4       33.20       28.76      6.37 o 
  -6  10   4        9.78        7.44      2.76 o 
  -5  10   4      209.16      219.88      8.97 o 
  -4  10   4        5.65        9.33      2.08 o 
  -3  10   4       98.15       87.62      9.43 o 
  -2  10   4       26.07       17.03      2.53 o 
  -1  10   4      258.02      245.40      8.67 o 
   0  10   4      395.32      366.44      8.30 o 
   1  10   4      211.04      201.10      7.06 o 
   2  10   4      105.87       93.51      3.50 o 
   3  10   4      608.52      569.78     10.21 o 
   4  10   4        2.62        2.23      1.24 o 
   5  10   4      957.45     1036.09     40.27 o 
   6  10   4        0.85        1.19      1.11 o 
   7  10   4      187.76      188.34      5.93 o 
   8  10   4        8.94        6.00      1.79 o 
   9  10   4        0.50        3.74      1.69 o 
  -6  11   4       68.31       72.15      7.12 o 
  -5  11   4       43.14       40.71      4.53 o 
  -4  11   4       10.39       13.05      5.56 o 
  -3  11   4      139.02      142.81      7.30 o 
  -2  11   4       34.60       34.80      4.05 o 
  -1  11   4       28.21       21.37      2.40 o 
   0  11   4       51.48       55.08      3.83 o 
   1  11   4      148.28      152.74     10.73 o 
   2  11   4        0.36        1.79      1.10 o 
   3  11   4      163.12      169.06      6.00 o 
   4  11   4      110.55       97.18      7.66 o 
   5  11   4       21.31       19.73      4.40 o 
   6  11   4       46.75       46.76      3.73 o 
   7  11   4      187.16      197.57     11.63 o 
   8  11   4       10.03        8.72      1.76 o 
  -6  12   4       60.40       65.33      6.89 o 
  -5  12   4        7.44        5.03      1.99 o 
  -4  12   4       63.68       68.19      5.91 o 
  -3  12   4        0.07        3.15      1.88 o 
  -2  12   4        2.51        1.97      1.41 o 
  -1  12   4      117.02      127.78      5.28 o 
   0  12   4      155.26      152.01      5.66 o 
   1  12   4       67.58       72.70      2.96 o 
   2  12   4       37.80       41.44      3.05 o 
   3  12   4       27.76       21.98      2.48 o 
   4  12   4        0.03        1.52      1.13 o 
   5  12   4      281.42      298.33     10.11 o 
   6  12   4       26.44       19.39      2.47 o 
   7  12   4        1.62        3.20      2.04 o 
  -5  13   4        0.51        1.19      1.24 o 
  -4  13   4       12.66        9.13      3.10 o 
  -3  13   4       15.84       12.65      5.19 o 
  -2  13   4       72.51       63.95     13.13 o 
  -1  13   4       12.36        9.01      1.88 o 
   0  13   4      256.56      241.07     10.17 o 
   1  13   4      110.10      112.20      4.74 o 
   2  13   4       61.90       59.48      4.52 o 
   3  13   4        9.53        7.76      1.92 o 
   4  13   4       31.31       37.43      6.53 o 
   5  13   4       13.52       11.90      3.36 o 
   6  13   4       20.59       18.32      6.18 o 
  -3  14   4        2.16        2.60      2.50 o 
  -2  14   4       55.86       52.44      5.78 o 
  -1  14   4       12.21       11.14      5.12 o 
   0  14   4       80.34       82.88     16.92 o 
   1  14   4       28.30       23.37      8.67 o 
   2  14   4        4.16        8.05      3.67 o 
   3  14   4        4.76        7.53      3.33 o 
   4  14   4       14.37       12.50      3.39 o 
   5  14   4       36.78       29.07      7.33 o 
  -1  15   4       10.67       13.75      4.01 o 
   1  15   4        0.03        4.32      3.03 o 
   2  15   4       36.93       42.70      5.46 o 
   3  15   4       19.61       11.04      3.68 o 
  -2 -12   5       23.32       18.08      4.13 o 
  -1 -12   5        4.74        5.14      1.81 o 
   0 -12   5        0.23        2.31      2.16 o 
   1 -12   5      134.90      141.87      6.37 o 
   2 -12   5        0.52        3.80      2.47 o 
   3 -12   5        0.85        1.37      2.07 o 
  -4 -11   5      148.54      139.98      9.36 o 
  -3 -11   5       25.33       30.45      3.99 o 
  -2 -11   5       28.60       20.80      3.94 o 
  -1 -11   5        4.31        4.94      1.79 o 
   0 -11   5       64.72       58.04     10.96 o 
   1 -11   5       17.03       15.03      3.36 o 
   2 -11   5      109.56      105.15      9.59 o 
   3 -11   5       91.67       97.08     10.60 o 
   4 -11   5       18.30       14.95      4.01 o 
   5 -11   5       65.45       51.63     16.15 o 
  -5 -10   5       17.70       16.81      4.39 o 
  -4 -10   5      292.81      332.10     22.53 o 
  -3 -10   5      238.62      274.94     20.28 o 
  -2 -10   5      170.38      173.91      8.98 o 
  -1 -10   5        0.16        1.97      1.58 o 
   0 -10   5       16.71       14.44      3.26 o 
   1 -10   5      120.38      135.48      7.07 o 
   2 -10   5       14.12       13.16      2.90 o 
   3 -10   5      157.88      168.70      7.75 o 
   4 -10   5       90.47       98.05     14.56 o 
   5 -10   5       36.49       34.92      3.78 o 
   6 -10   5        0.70        1.87      1.81 o 
  -6  -9   5        0.27        2.43      1.90 o 
  -5  -9   5       39.32       39.25      5.56 o 
  -4  -9   5       24.16       30.20      6.63 o 
  -3  -9   5       34.66       38.64      4.51 o 
  -2  -9   5       21.00       20.70      2.65 o 
  -1  -9   5       19.83       27.01      4.69 o 
   0  -9   5      119.30      128.85     13.13 o 
   1  -9   5      102.06       99.12      5.94 o 
   2  -9   5       48.02       52.91      4.26 o 
   3  -9   5        0.08        1.56      1.33 o 
   4  -9   5        0.41        2.33      1.77 o 
   5  -9   5       43.92       55.75      4.41 o 
   6  -9   5       57.05       54.12      9.39 o 
  -7  -8   5        5.51        5.22      2.07 o 
  -6  -8   5        0.85        1.49      1.45 o 
  -5  -8   5        9.59       11.94      2.82 o 
  -4  -8   5        0.02        2.79      1.59 o 
  -3  -8   5      410.27      432.98     11.05 o 
  -2  -8   5        8.01        6.39      1.60 o 
  -1  -8   5      177.54      175.76      5.83 o 
   0  -8   5       11.80       15.56      3.54 o 
   1  -8   5      104.78      107.25      5.63 o 
   2  -8   5        6.71        7.31      1.70 o 
   3  -8   5      251.83      260.71      9.48 o 
   4  -8   5        2.93        3.13      1.59 o 
   5  -8   5       16.62       20.29      5.96 o 
   6  -8   5      100.83      101.02     12.03 o 
   7  -8   5      331.18      350.92     26.56 o 
   8  -8   5       25.43       19.84      6.86 o 
  -8  -7   5        1.62        4.22      1.97 o 
  -7  -7   5      119.97      143.11     12.28 o 
  -6  -7   5        0.22        2.39      1.51 o 
  -5  -7   5       84.67       86.61     12.28 o 
  -4  -7   5       53.48       56.70     10.37 o 
  -3  -7   5      100.08       97.88      8.47 o 
  -2  -7   5      333.92      319.89     12.57 o 
  -1  -7   5      340.80      331.25      9.89 o 
   0  -7   5        7.24       10.77      2.13 o 
   1  -7   5      172.69      170.24      8.06 o 
   2  -7   5        2.62        4.13      1.53 o 
   3  -7   5       31.17       33.07      2.99 o 
   4  -7   5        8.53        5.85      2.89 o 
   5  -7   5        5.81        2.90      1.60 o 
   6  -7   5       85.05       80.93      8.92 o 
   7  -7   5      110.40       88.85     19.50 o 
   8  -7   5        5.34        2.94      2.62 o 
  -8  -6   5       61.57       61.22      6.42 o 
  -7  -6   5       16.41       19.37      3.16 o 
  -6  -6   5        0.02        0.00      1.60 o 
  -5  -6   5       33.20       26.15      7.70 o 
  -4  -6   5        5.37       10.69      2.49 o 
  -3  -6   5        0.13        1.64      0.99 o 
  -2  -6   5      235.61      218.88      8.03 o 
  -1  -6   5      440.70      471.93     11.61 o 
   0  -6   5      327.23      325.20     10.49 o 
   1  -6   5      679.79      720.56     23.34 o 
   2  -6   5      457.52      478.43     11.44 o 
   3  -6   5       24.76       23.36      2.57 o 
   4  -6   5        1.14        2.76      1.14 o 
   5  -6   5      232.72      225.13      4.86 o 
   6  -6   5        2.73        1.80      0.90 o 
   7  -6   5       65.91       62.76      6.31 o 
   8  -6   5       61.94       56.27      3.83 o 
   9  -6   5        5.82        5.61      2.16 o 
  -8  -5   5        0.60        1.55      1.48 o 
  -7  -5   5        5.89        5.37      1.51 o 
  -6  -5   5        7.13        7.56      1.67 o 
  -5  -5   5       69.34       67.67      6.34 o 
  -4  -5   5       51.12       54.72      5.08 o 
  -3  -5   5       45.77       34.17      4.90 o 
  -2  -5   5      215.14      211.68      5.68 o 
  -1  -5   5       13.37       13.16      2.75 o 
   0  -5   5      504.92      490.71     11.93 o 
   1  -5   5      652.62      685.67     13.76 o 
   2  -5   5       64.68       55.08      2.18 o 
   3  -5   5        6.09        5.11      1.05 o 
   4  -5   5      918.46      903.50     15.24 o 
   5  -5   5      147.44      156.46      5.55 o 
   6  -5   5      256.12      266.82      7.20 o 
   7  -5   5       24.40       26.07      3.10 o 
   8  -5   5       96.06       94.11      4.78 o 
   9  -5   5       51.45       46.99      3.84 o 
  -9  -4   5       49.05       43.63      4.21 o 
  -8  -4   5        5.04        3.10      1.81 o 
  -7  -4   5        0.69        1.50      1.39 o 
  -6  -4   5       12.71       10.55      2.59 o 
  -5  -4   5       58.90       56.94      4.18 o 
  -4  -4   5       77.11       70.27      4.60 o 
  -3  -4   5      345.71      375.64     10.98 o 
  -2  -4   5      649.95      630.74      8.20 o 
  -1  -4   5      795.21      906.43     28.38 o 
   0  -4   5      352.89      377.37     15.88 o 
   1  -4   5     1259.41     1298.83     27.06 o 
   2  -4   5      400.99      375.30     11.10 o 
   3  -4   5        9.84        7.57      1.64 o 
   4  -4   5       85.07       81.21      3.58 o 
   5  -4   5       10.90       14.44      2.38 o 
   6  -4   5      166.25      157.01      9.76 o 
   7  -4   5       31.01       33.68      2.12 o 
   8  -4   5      105.21      105.93     12.84 o 
   9  -4   5        0.01        3.01      1.77 o 
  10  -4   5       35.33       29.17      5.80 o 
  -9  -3   5       19.76       16.05      2.67 o 
  -8  -3   5      236.53      230.02     13.69 o 
  -7  -3   5        3.80        5.03      1.61 o 
  -6  -3   5       20.93       18.20      2.52 o 
  -5  -3   5       15.12       23.66      2.21 o 
  -4  -3   5      128.39      142.79      5.25 o 
  -3  -3   5      820.51      858.01     14.20 o 
  -2  -3   5       78.71       72.72      3.42 o 
  -1  -3   5      745.66      795.52      7.99 o 
   0  -3   5      654.93      652.86     10.20 o 
   1  -3   5     1503.16     1586.35     15.59 o 
   2  -3   5       25.65       21.68      2.26 o 
   3  -3   5       54.80       44.73      2.30 o 
   4  -3   5      166.28      154.19      5.77 o 
   5  -3   5       12.84       15.81      1.94 o 
   6  -3   5        9.99       14.45      1.50 o 
   7  -3   5        0.50        2.74      2.18 o 
   8  -3   5       53.54       49.59      3.82 o 
   9  -3   5       13.32       13.52      2.40 o 
  10  -3   5      150.39      146.66     11.71 o 
  -9  -2   5       10.08        9.71      1.88 o 
  -8  -2   5      364.54      347.56      9.80 o 
  -7  -2   5       99.78       99.43      6.02 o 
  -6  -2   5      764.71      758.14     13.45 o 
  -5  -2   5      414.34      387.51     22.85 o 
  -4  -2   5      401.90      420.72     12.19 o 
  -3  -2   5        0.33        3.03      1.02 o 
  -2  -2   5      986.12      921.69     18.54 o 
  -1  -2   5      678.06      673.83      6.98 o 
   0  -2   5      979.74     1053.61     12.81 o 
   1  -2   5       39.78       60.91      1.66 o 
   2  -2   5      313.56      307.65      5.15 o 
   3  -2   5       23.19       35.59      1.52 o 
   4  -2   5       20.98       20.49      1.91 o 
   5  -2   5      270.22      260.70      7.73 o 
   6  -2   5       30.41       29.01      2.22 o 
   7  -2   5      142.79      136.65      5.01 o 
   8  -2   5        1.72        4.92      1.97 o 
   9  -2   5        1.27        4.07      3.19 o 
  10  -2   5      109.25      100.24     11.55 o 
  -9  -1   5       54.20       50.74      5.94 o 
  -8  -1   5       10.06        7.32      1.99 o 
  -7  -1   5       71.24       81.45      8.97 o 
  -6  -1   5      290.87      291.30     14.46 o 
  -5  -1   5      262.18      278.94      7.64 o 
  -4  -1   5      405.93      425.24     16.39 o 
  -3  -1   5     1754.04     1724.41     54.28 o 
  -2  -1   5        0.05        1.71      0.78 o 
  -1  -1   5       85.38       94.11      2.14 o 
   0  -1   5       33.08       46.82      1.83 o 
   1  -1   5       99.28       90.24      1.57 o 
   2  -1   5       13.72       15.32      0.76 o 
   3  -1   5      324.65      355.11      5.75 o 
   4  -1   5        7.58        2.89      0.68 o 
   5  -1   5        0.44        1.17      0.56 o 
   6  -1   5       45.29       44.16      2.24 o 
   7  -1   5      479.41      483.96     10.15 o 
   8  -1   5        1.20        2.71      1.05 o 
   9  -1   5       28.97       29.95      3.15 o 
  10  -1   5       65.82       69.08      4.92 o 
  11  -1   5        8.88        6.17      2.15 o 
  -9   0   5       25.16       20.24      2.40 o 
  -8   0   5      193.09      186.10      6.72 o 
  -7   0   5      201.26      199.30      6.23 o 
  -6   0   5        1.70        2.22      1.02 o 
  -5   0   5      246.55      252.43      7.14 o 
  -4   0   5      597.12      644.26     12.18 o 
  -3   0   5        9.00        7.08      0.95 o 
  -2   0   5      320.48      345.73      7.04 o 
  -1   0   5      309.13      293.56      5.92 o 
   0   0   5      378.67      354.14      3.65 o 
   1   0   5      504.86      489.88      4.49 o 
   2   0   5      623.28      623.62     10.68 o 
   3   0   5       16.55       24.27      1.99 o 
   4   0   5     4117.37     4328.68    192.89 o 
   5   0   5      264.74      238.82      6.21 o 
   6   0   5        1.19        1.45      0.69 o 
   7   0   5      433.57      417.46      9.04 o 
   8   0   5      202.97      179.54      9.02 o 
   9   0   5       83.14       92.34      4.99 o 
  10   0   5        2.83        3.33      2.40 o 
  11   0   5       55.17       59.55      4.87 o 
  -9   1   5       16.18       15.21      2.66 o 
  -8   1   5       13.87       12.42      3.17 o 
  -7   1   5        8.06       12.97      2.40 o 
  -6   1   5      238.25      249.51      6.21 o 
  -5   1   5      696.55      693.18     15.41 o 
  -4   1   5       19.31       15.96      2.18 o 
  -3   1   5      289.31      284.54      6.38 o 
  -2   1   5      178.46      174.92      4.93 o 
  -1   1   5      429.82      408.81      5.92 o 
   0   1   5      358.68      328.75      3.39 o 
   1   1   5       43.78       45.54      1.31 o 
   2   1   5      245.49      234.95      4.48 o 
   3   1   5     1207.00     1258.50     17.77 o 
   4   1   5     1304.70     1387.35     15.21 o 
   5   1   5       14.22       11.01      1.03 o 
   6   1   5     1430.27     1477.34     20.78 o 
   7   1   5      694.03      735.61     17.90 o 
   8   1   5      146.01      152.65      5.63 o 
   9   1   5       46.17       46.06      3.78 o 
  10   1   5      310.82      336.77     16.67 o 
  11   1   5       13.27        8.76      3.94 o 
  -9   2   5       18.51       13.86      2.81 o 
  -8   2   5       11.21       12.50      2.42 o 
  -7   2   5      149.80      153.66      7.07 o 
  -6   2   5     1066.69     1109.01     21.17 o 
  -5   2   5       15.94       15.65      2.03 o 
  -4   2   5     1981.61     1996.93     39.70 o 
  -3   2   5       55.67       60.51      3.15 o 
  -2   2   5        2.84        4.18      0.50 o 
  -1   2   5       28.86       25.38      1.15 o 
   0   2   5      859.94      870.93      9.96 o 
   1   2   5      220.57      237.38      3.09 o 
   2   2   5     1749.69     1725.67      8.30 o 
   3   2   5        5.49        6.05      0.50 o 
   4   2   5      300.37      290.98     10.27 o 
   5   2   5      477.07      470.83     11.72 o 
   6   2   5      214.35      194.91      6.36 o 
   7   2   5        0.93        2.47      1.51 o 
   8   2   5       22.82       19.04      1.76 o 
   9   2   5      328.81      350.18     13.74 o 
  10   2   5       80.04       75.30      5.46 o 
  11   2   5       28.23       27.96      4.02 o 
  -9   3   5       46.17       46.19      3.50 o 
  -8   3   5       25.30       30.34      2.44 o 
  -7   3   5        3.39        2.63      1.09 o 
  -6   3   5      379.94      385.16      8.09 o 
  -5   3   5      935.41      937.86     16.06 o 
  -4   3   5      735.68      745.98     11.81 o 
  -3   3   5       26.96       37.42      1.73 o 
  -2   3   5       20.61       17.92      1.26 o 
  -1   3   5       39.39       46.84      1.30 o 
   0   3   5       49.81       61.51      1.52 o 
   1   3   5     1071.90     1083.58      4.94 o 
   2   3   5     1907.26     2114.09     15.58 o 
   3   3   5      365.11      405.51      4.27 o 
   4   3   5       14.10        9.48      1.17 o 
   5   3   5      601.41      622.17     11.61 o 
   6   3   5       80.29       71.65      3.21 o 
   7   3   5        0.63        1.66      1.05 o 
   8   3   5       17.14       15.48      2.38 o 
   9   3   5      275.29      287.57     18.32 o 
  10   3   5       27.75       30.32      3.64 o 
  11   3   5      185.63      191.38     12.50 o 
  -9   4   5       82.23       80.63      5.90 o 
  -8   4   5       21.65       23.56      3.70 o 
  -7   4   5       33.80       36.12      3.08 o 
  -6   4   5      143.20      143.05      5.47 o 
  -5   4   5      217.14      226.10      6.04 o 
  -4   4   5       51.47       43.01      2.66 o 
  -3   4   5      193.73      210.54      6.10 o 
  -2   4   5      342.42      339.16      6.96 o 
  -1   4   5      375.50      400.99     13.62 o 
   0   4   5      684.99      770.45     14.36 o 
   1   4   5       13.23        9.01      0.75 o 
   2   4   5     1422.39     1491.11     11.92 o 
   3   4   5      122.86      122.10      3.04 o 
   4   4   5       12.55       24.60      1.29 o 
   5   4   5        0.12        2.58      1.24 o 
   6   4   5      195.00      201.25      9.16 o 
   7   4   5       98.51       99.47      4.18 o 
   8   4   5        0.04        2.26      1.12 o 
   9   4   5       16.14       17.26      2.58 o 
  10   4   5        0.04        1.80      2.08 o 
  11   4   5       73.97       68.60      6.12 o 
  -9   5   5       37.51       36.54      4.04 o 
  -8   5   5       49.74       46.38      7.45 o 
  -7   5   5      100.58      106.10      4.53 o 
  -6   5   5        0.61        3.82      1.34 o 
  -5   5   5      112.50      114.45      6.81 o 
  -4   5   5        1.87        3.20      1.05 o 
  -3   5   5      234.48      243.23      6.92 o 
  -2   5   5       34.82       33.10      2.14 o 
  -1   5   5       47.09       35.47      1.37 o 
   0   5   5        0.14        1.09      0.86 o 
   1   5   5     1359.83     1421.83     11.02 o 
   2   5   5        2.10        2.35      0.47 o 
   3   5   5       59.07       60.80      2.44 o 
   4   5   5       12.54       12.83      1.40 o 
   5   5   5     2214.45     2319.01     18.42 o 
   6   5   5      148.13      143.88      5.76 o 
   7   5   5        0.71        1.58      1.43 o 
   8   5   5       63.12       72.18      9.80 o 
   9   5   5       61.95       59.64      5.78 o 
  10   5   5        1.23        3.87      2.13 o 
  11   5   5       19.03       17.25      4.71 o 
  -9   6   5        6.66        5.58      2.24 o 
  -8   6   5        3.79        6.58      1.94 o 
  -7   6   5        0.31        4.13      1.67 o 
  -6   6   5       22.67       25.89      2.31 o 
  -5   6   5        0.02        3.01      1.40 o 
  -4   6   5       24.81       30.94      2.37 o 
  -3   6   5        4.42        1.80      0.56 o 
  -2   6   5       87.11       94.69      3.56 o 
  -1   6   5      130.41      143.88      4.36 o 
   0   6   5      364.75      328.93      6.13 o 
   1   6   5      763.86      660.89     16.29 o 
   2   6   5       71.56       68.81      3.89 o 
   3   6   5      148.62      136.77      4.97 o 
   4   6   5      755.07      741.20     13.45 o 
   5   6   5      100.73      104.94      4.63 o 
   6   6   5      154.78      148.95      5.65 o 
   7   6   5      240.07      228.71      8.66 o 
   8   6   5       28.13       31.41      3.78 o 
   9   6   5       77.36       73.27     11.52 o 
  10   6   5       10.16        7.19      3.10 o 
  -8   7   5       69.11       67.19     10.56 o 
  -7   7   5        1.70        2.25      1.79 o 
  -6   7   5        5.09        4.52      1.61 o 
  -5   7   5       79.21       68.20      3.35 o 
  -4   7   5        4.32        5.16      0.94 o 
  -3   7   5       15.44       14.10      2.03 o 
  -2   7   5      183.07      156.97      5.19 o 
  -1   7   5      405.42      414.30     12.79 o 
   0   7   5      311.48      301.69      9.32 o 
   1   7   5     1299.00     1368.93     22.84 o 
   2   7   5      846.93      850.69     14.86 o 
   3   7   5      608.97      614.33     13.80 o 
   4   7   5      161.61      161.58     10.05 o 
   5   7   5      462.39      457.68     10.38 o 
   6   7   5      118.73      123.10      5.82 o 
   7   7   5      229.30      224.42      6.73 o 
   8   7   5       98.47       96.19      5.89 o 
   9   7   5       41.40       42.36      5.60 o 
  10   7   5       38.92       43.56      3.86 o 
  -8   8   5        4.87        2.90      1.95 o 
  -7   8   5       55.10       50.29     14.44 o 
  -6   8   5      180.54      175.55     10.13 o 
  -5   8   5       75.78       55.61      4.08 o 
  -4   8   5       86.37       76.08      8.73 o 
  -3   8   5       65.19       70.75      4.21 o 
  -2   8   5        0.08        0.60      0.59 o 
  -1   8   5      692.73      686.39     14.22 o 
   0   8   5     1582.50     1493.56     35.94 o 
   1   8   5      340.67      331.07     10.34 o 
   2   8   5      170.08      162.98      5.31 o 
   3   8   5        9.49       10.82      1.26 o 
   4   8   5      755.55      777.85     13.41 o 
   5   8   5       12.63       12.76      2.08 o 
   6   8   5      228.14      229.57      6.56 o 
   7   8   5       41.47       41.68      3.80 o 
   8   8   5       34.73       34.79      4.31 o 
   9   8   5       83.11       83.49      4.88 o 
  10   8   5       74.05       68.53      4.64 o 
  -8   9   5        6.22        6.53      2.49 o 
  -7   9   5       49.71       40.29      5.29 o 
  -6   9   5        4.38        4.32      2.18 o 
  -5   9   5      180.78      183.17      9.63 o 
  -4   9   5      653.28      646.24     17.06 o 
  -3   9   5       39.26       27.49      2.72 o 
  -2   9   5      150.45      126.20      5.63 o 
  -1   9   5     1520.95     1564.32     39.66 o 
   0   9   5       25.22       32.32      3.25 o 
   1   9   5     2166.03     2240.18     33.69 o 
   2   9   5      577.52      559.79     10.27 o 
   3   9   5       90.40       92.48      4.05 o 
   4   9   5        8.03        8.40      1.40 o 
   5   9   5       38.25       31.89      2.47 o 
   6   9   5       92.38       90.81      4.38 o 
   7   9   5      208.31      197.90      8.54 o 
   8   9   5       31.91       35.68      4.37 o 
   9   9   5       21.90       20.67      2.48 o 
  -7  10   5       27.06       26.99      5.32 o 
  -6  10   5       19.79       15.18      3.42 o 
  -5  10   5      165.19      158.95      8.55 o 
  -4  10   5       83.98       90.88      4.60 o 
  -3  10   5      176.35      174.92      7.90 o 
  -2  10   5      260.74      299.39     20.98 o 
  -1  10   5       22.02       14.83      2.74 o 
   0  10   5      263.20      228.74      8.53 o 
   1  10   5        6.38        4.80      1.05 o 
   2  10   5        5.53        7.80      1.01 o 
   3  10   5        7.02        9.10      1.35 o 
   4  10   5       48.86       51.89      2.58 o 
   5  10   5        0.00        3.64      1.65 o 
   6  10   5       10.52       11.55      1.77 o 
   7  10   5        9.98       11.24      2.07 o 
   8  10   5        6.32        4.79      1.44 o 
   9  10   5       26.42       22.27      3.84 o 
  -6  11   5        2.48        3.04      3.22 o 
  -5  11   5       29.02       26.06      4.05 o 
  -4  11   5      205.92      200.55      6.84 o 
  -3  11   5       24.10       22.63      3.03 o 
  -2  11   5       32.48       32.69      3.97 o 
  -1  11   5       97.43       99.34      6.00 o 
   0  11   5      111.86      114.49      4.56 o 
   1  11   5       42.50       36.12      2.59 o 
   2  11   5      150.42      144.91      7.80 o 
   3  11   5       48.23       37.37      2.15 o 
   4  11   5        9.13        9.90      1.95 o 
   5  11   5      111.15      119.20      3.95 o 
   6  11   5        0.63        2.50      1.09 o 
   7  11   5      172.68      174.29      9.03 o 
   8  11   5        0.12        2.87      1.50 o 
  -5  12   5        0.08        1.37      1.88 o 
  -4  12   5        3.24        4.32      2.35 o 
  -3  12   5        3.04        7.64      2.41 o 
  -2  12   5      134.78      137.54      7.45 o 
  -1  12   5       48.47       52.03      4.72 o 
   0  12   5        8.95        8.62      2.07 o 
   1  12   5       11.44       12.34      2.02 o 
   2  12   5        3.58        3.61      1.23 o 
   3  12   5        0.21        1.27      0.92 o 
   4  12   5       22.01       24.33      2.73 o 
   5  12   5       29.03       27.19      5.28 o 
   6  12   5       62.21       66.05      6.69 o 
   7  12   5       53.43       46.10      3.46 o 
  -4  13   5        1.02        1.74      1.88 o 
  -3  13   5        0.01        1.22      1.55 o 
  -2  13   5        0.59        1.59      1.33 o 
  -1  13   5        9.13        6.14      1.72 o 
   0  13   5      205.01      230.00     10.30 o 
   1  13   5      134.11      152.58      8.82 o 
   2  13   5      156.96      174.49      5.93 o 
   3  13   5       23.76       23.41      3.33 o 
   4  13   5        1.97        2.15      1.14 o 
   5  13   5       96.10       89.99      5.97 o 
   6  13   5       30.93       30.52      4.46 o 
  -3  14   5       13.71       10.66      3.04 o 
  -2  14   5        0.69        4.84      1.73 o 
  -1  14   5        5.77        7.30      3.14 o 
   0  14   5       18.07       32.36      4.74 o 
   1  14   5       69.28       69.47      6.44 o 
   2  14   5        3.99        5.53      2.96 o 
   3  14   5       10.36        7.94      2.49 o 
   4  14   5        0.04        2.82      2.83 o 
   5  14   5        1.38        0.97      1.81 o 
   0  15   5        0.82        4.46      4.01 o 
   1  15   5        5.18       10.90      4.51 o 
   2  15   5       17.36       13.14      4.49 o 
   3  15   5       68.13       63.77     15.96 o 
  -3 -11   6        6.21        3.21      2.27 o 
  -2 -11   6       62.92       61.65      4.32 o 
  -1 -11   6      128.18      131.89     13.18 o 
   0 -11   6       16.86       15.03      2.85 o 
   1 -11   6        1.73        2.59      1.74 o 
   2 -11   6        5.67        5.66      1.64 o 
   3 -11   6        0.02        1.03      1.34 o 
   4 -11   6       14.11        8.30      5.00 o 
  -4 -10   6       67.97       86.92      7.90 o 
  -3 -10   6      115.54      107.68     16.18 o 
  -2 -10   6        0.11        2.55      2.46 o 
  -1 -10   6        7.79       10.40      2.20 o 
   0 -10   6      115.98      115.68      7.19 o 
   1 -10   6        4.98        6.55      1.82 o 
   2 -10   6      105.61       98.54     15.95 o 
   3 -10   6        6.51        6.08      2.04 o 
   4 -10   6        4.21        2.17      2.07 o 
   5 -10   6       11.40        7.85      3.54 o 
  -5  -9   6       20.00       14.69      3.09 o 
  -4  -9   6      193.22      206.14     23.34 o 
  -3  -9   6       11.97       10.62      2.56 o 
  -2  -9   6      277.85      300.88     19.11 o 
  -1  -9   6       15.04       12.07      2.48 o 
   0  -9   6        8.05        6.64      2.03 o 
   1  -9   6        2.51        5.79      1.85 o 
   2  -9   6      105.37      110.76      6.09 o 
   3  -9   6      102.68      109.04      6.34 o 
   4  -9   6       81.35       83.91      4.99 o 
   5  -9   6       28.92       31.40      6.76 o 
   6  -9   6       18.56       29.81      7.28 o 
   7  -9   6        1.55        4.01      2.53 o 
  -6  -8   6        7.16        5.35      1.80 o 
  -5  -8   6       23.06       18.28      5.60 o 
  -4  -8   6        5.56        5.90      1.62 o 
  -3  -8   6        1.72        2.02      1.23 o 
  -2  -8   6       84.65       78.04     12.55 o 
  -1  -8   6       19.04       17.20      2.97 o 
   0  -8   6      190.32      206.92      9.69 o 
   1  -8   6      136.42      138.68     12.38 o 
   2  -8   6       15.28       10.46      2.67 o 
   3  -8   6       14.19       11.89      2.44 o 
   4  -8   6       14.80       19.66      5.03 o 
   5  -8   6      154.92      157.38      6.58 o 
   6  -8   6       25.84       26.75      8.75 o 
   7  -8   6        5.03        5.71      2.03 o 
  -7  -7   6       53.73       56.32      5.81 o 
  -6  -7   6        0.92        1.39      1.33 o 
  -5  -7   6      109.03      124.43     13.44 o 
  -4  -7   6       14.09       15.53      2.74 o 
  -3  -7   6       34.98       35.75      4.61 o 
  -2  -7   6       99.23       99.49      4.97 o 
  -1  -7   6       22.45       23.81      2.93 o 
   0  -7   6        2.71        2.19      1.25 o 
   1  -7   6      169.57      174.41     12.08 o 
   2  -7   6        0.36        1.50      1.43 o 
   3  -7   6       21.10       20.56      2.60 o 
   4  -7   6        4.19        5.02      1.45 o 
   5  -7   6        6.68        9.94      3.09 o 
   6  -7   6       16.94       17.26      5.00 o 
   7  -7   6       45.26       36.62     11.86 o 
   8  -7   6       94.98       89.37     22.77 o 
  -8  -6   6        5.60        6.11      2.92 o 
  -7  -6   6        4.73        5.20      2.22 o 
  -6  -6   6       87.89       88.89      7.01 o 
  -5  -6   6      108.93      114.27      6.85 o 
  -4  -6   6        4.86        6.14      1.90 o 
  -3  -6   6       53.68       60.54      4.64 o 
  -2  -6   6        2.42        0.99      1.69 o 
  -1  -6   6      600.95      613.02     15.72 o 
   0  -6   6      744.80      772.19     16.32 o 
   1  -6   6      929.20      975.16     19.53 o 
   2  -6   6       34.62       38.52      6.50 o 
   3  -6   6      252.38      255.62      8.70 o 
   4  -6   6       22.82       26.12      2.39 o 
   5  -6   6       43.76       40.39      2.35 o 
   6  -6   6       67.75       69.32      4.39 o 
   7  -6   6      106.41      103.27      7.62 o 
   8  -6   6        0.23        1.79      1.78 o 
   9  -6   6       19.41       21.04      5.71 o 
  -8  -5   6        6.83        4.17      3.24 o 
  -7  -5   6       44.39       37.02      4.70 o 
  -6  -5   6        2.32        2.50      1.43 o 
  -5  -5   6       49.88       44.82      9.35 o 
  -4  -5   6      170.01      175.04      6.07 o 
  -3  -5   6      261.85      253.10      8.32 o 
  -2  -5   6      103.92       98.20      4.66 o 
  -1  -5   6        8.35        9.47      2.23 o 
   0  -5   6      162.05      162.36      7.05 o 
   1  -5   6       18.69       20.21      2.36 o 
   2  -5   6      691.12      672.55     17.33 o 
   3  -5   6      100.87       87.17      3.36 o 
   4  -5   6        2.81        2.54      0.99 o 
   5  -5   6        7.53        9.94      1.80 o 
   6  -5   6      175.12      177.71      4.48 o 
   7  -5   6       25.78       24.49      2.59 o 
   8  -5   6      140.07      152.94     10.08 o 
   9  -5   6       13.62       10.09      2.24 o 
  -8  -4   6      180.13      175.88     16.53 o 
  -7  -4   6       16.15       13.66      2.39 o 
  -6  -4   6       38.27       35.00      3.74 o 
  -5  -4   6      201.73      218.64      7.10 o 
  -4  -4   6        7.35        6.69      1.35 o 
  -3  -4   6      349.92      358.90      8.12 o 
  -2  -4   6       57.43       55.47      2.71 o 
  -1  -4   6        0.01        1.64      1.31 o 
   0  -4   6       64.28       70.69      7.78 o 
   1  -4   6      656.93      664.40     13.71 o 
   2  -4   6       10.01       11.87      1.10 o 
   3  -4   6      664.18      701.59     19.35 o 
   4  -4   6      211.21      172.93      5.13 o 
   5  -4   6       32.72       28.03      1.73 o 
   6  -4   6      331.26      337.57      8.28 o 
   7  -4   6       46.71       46.31      3.89 o 
   8  -4   6       11.76        8.77      2.10 o 
   9  -4   6       30.15       34.93      3.37 o 
  10  -4   6      123.59      123.16     18.96 o 
  -9  -3   6        4.05        3.44      1.36 o 
  -8  -3   6       94.80       93.66      7.65 o 
  -7  -3   6       10.57        9.47      1.88 o 
  -6  -3   6        7.80       10.72      1.78 o 
  -5  -3   6      167.43      158.97      8.84 o 
  -4  -3   6        0.08        1.76      0.78 o 
  -3  -3   6       66.43       82.51      4.89 o 
  -2  -3   6        4.43        3.44      0.62 o 
  -1  -3   6     1237.77     1297.88     27.66 o 
   0  -3   6      186.91      182.82      4.23 o 
   1  -3   6      242.27      261.97      5.88 o 
   2  -3   6      466.13      455.56      9.86 o 
   3  -3   6       44.61       40.73      3.65 o 
   4  -3   6       79.97       85.03      3.77 o 
   5  -3   6       38.12       40.67      2.04 o 
   6  -3   6      239.02      213.89      9.14 o 
   7  -3   6       25.43       39.06      3.54 o 
   8  -3   6      157.10      159.70     12.92 o 
   9  -3   6        3.98        3.45      2.06 o 
  10  -3   6        0.59        0.84      1.62 o 
  -9  -2   6       41.65       38.06      3.68 o 
  -8  -2   6        0.12        1.66      1.13 o 
  -7  -2   6        2.24        1.97      1.16 o 
  -6  -2   6       41.94       34.75      3.30 o 
  -5  -2   6      145.63      151.43      7.16 o 
  -4  -2   6      106.82       80.78      3.74 o 
  -3  -2   6      544.89      519.52      8.89 o 
  -2  -2   6      189.86      193.37      5.82 o 
  -1  -2   6      122.41      129.65      3.75 o 
   0  -2   6        1.18        1.03      0.38 o 
   1  -2   6     1303.02     1316.97     22.28 o 
   2  -2   6       61.08       42.07      2.31 o 
   3  -2   6      365.72      350.99      7.75 o 
   4  -2   6        0.61        1.18      0.75 o 
   5  -2   6        0.05        1.03      0.45 o 
   6  -2   6      253.95      280.15      8.93 o 
   7  -2   6        5.51        6.93      2.65 o 
   8  -2   6        3.29        5.70      3.41 o 
   9  -2   6        9.01       10.70      2.42 o 
  10  -2   6        7.67        8.11      2.69 o 
  -9  -1   6        1.40        2.61      1.57 o 
  -8  -1   6       18.62       19.55      3.77 o 
  -7  -1   6        4.21        8.24      1.83 o 
  -6  -1   6       65.33       61.15      5.22 o 
  -5  -1   6       64.32       61.68      4.09 o 
  -4  -1   6      273.05      257.90      6.99 o 
  -3  -1   6        4.55        6.68      1.35 o 
  -2  -1   6      202.71      202.97      6.04 o 
  -1  -1   6      120.08      116.91      3.90 o 
   0  -1   6       95.95      109.12      2.35 o 
   1  -1   6        6.50       13.42      1.20 o 
   2  -1   6      242.33      253.60      4.89 o 
   3  -1   6      707.44      684.37      8.85 o 
   4  -1   6       41.55       44.78      1.67 o 
   5  -1   6        0.18        0.67      0.33 o 
   6  -1   6       89.53       84.11      5.30 o 
   7  -1   6        5.01       12.02      6.70 o 
   8  -1   6       17.69       19.69      2.70 o 
   9  -1   6        0.48        2.97      2.12 o 
  10  -1   6        0.16        2.03      1.72 o 
  -9   0   6       99.67      100.64      7.91 o 
  -8   0   6       13.57       14.37      2.24 o 
  -7   0   6       11.75       12.51      1.90 o 
  -6   0   6      158.09      153.10     11.16 o 
  -5   0   6      298.32      290.65      9.20 o 
  -4   0   6       16.72       18.74      2.21 o 
  -3   0   6      220.93      210.94      7.25 o 
  -2   0   6      488.46      589.61     38.30 o 
  -1   0   6       73.32       73.90      2.21 o 
   0   0   6        8.91        7.98      1.19 o 
   1   0   6       62.05       47.29      1.31 o 
   2   0   6      468.18      474.24      4.32 o 
   3   0   6      111.46      124.17      5.42 o 
   4   0   6      156.31      150.06      6.19 o 
   5   0   6        9.94       10.00      1.10 o 
   6   0   6     1144.16     1217.56     27.50 o 
   7   0   6       59.02       51.84      8.21 o 
   8   0   6       38.22       32.15      3.95 o 
   9   0   6        8.79        7.48      2.29 o 
  10   0   6       13.91       10.27      2.94 o 
  11   0   6       15.54       13.78      3.30 o 
  -9   1   6        0.52        3.13      1.33 o 
  -8   1   6      367.66      393.10      8.12 o 
  -7   1   6       49.44       44.52      2.68 o 
  -6   1   6      118.81      116.32      4.81 o 
  -5   1   6        0.31        1.73      1.17 o 
  -4   1   6       34.55       30.06      2.92 o 
  -3   1   6      136.22      136.28      5.11 o 
  -2   1   6      340.57      389.36      7.98 o 
  -1   1   6      654.55      656.30      7.36 o 
   0   1   6      502.64      550.74      8.24 o 
   1   1   6        0.46        1.54      0.55 o 
   2   1   6      351.73      378.14      2.72 o 
   3   1   6        1.51        1.91      1.01 o 
   4   1   6      757.79      823.78     12.97 o 
   5   1   6      319.58      315.71      8.35 o 
   6   1   6      443.58      457.51     10.48 o 
   7   1   6       23.08       24.40      2.60 o 
   8   1   6       93.52       92.13      4.52 o 
   9   1   6       12.23       10.02      2.77 o 
  10   1   6      148.61      162.98     12.57 o 
  11   1   6       19.68       15.37      4.02 o 
  -9   2   6       30.95       40.50      3.96 o 
  -8   2   6       90.80       95.54      4.10 o 
  -7   2   6       71.18       68.86      3.24 o 
  -6   2   6       18.88       22.19      2.46 o 
  -5   2   6      438.24      465.22     11.10 o 
  -4   2   6     1514.69     1511.18     23.40 o 
  -3   2   6       84.82       71.26      3.70 o 
  -2   2   6      200.42      255.08      5.65 o 
  -1   2   6      115.32      108.89      4.32 o 
   0   2   6     1862.17     1953.11     14.64 o 
   1   2   6      606.55      563.50      4.62 o 
   2   2   6      107.27      119.49      2.27 o 
   3   2   6        4.50        5.64      1.27 o 
   4   2   6       10.79       15.02      2.67 o 
   5   2   6      971.47      907.45     22.46 o 
   6   2   6       10.59       11.11      1.03 o 
   7   2   6     1316.91     1395.11     31.55 o 
   8   2   6        7.91        4.68      2.60 o 
   9   2   6       28.66       27.51      3.19 o 
  10   2   6        0.98        2.62      2.14 o 
  11   2   6       27.75       23.97      4.57 o 
  -9   3   6        2.24        4.62      2.83 o 
  -8   3   6        3.66        4.04      1.51 o 
  -7   3   6       42.40       39.81      3.06 o 
  -6   3   6        9.47       10.17      1.48 o 
  -5   3   6     1078.52     1123.15     29.74 o 
  -4   3   6      138.12      136.79      5.01 o 
  -3   3   6      163.70      160.10      6.18 o 
  -2   3   6      659.14      587.39     10.39 o 
  -1   3   6      802.23      847.46     10.32 o 
   0   3   6      128.48      188.08      3.34 o 
   1   3   6       41.38       37.51      1.05 o 
   2   3   6      543.89      590.96      5.37 o 
   3   3   6     2003.52     2059.46     17.12 o 
   4   3   6      186.34      196.64      4.85 o 
   5   3   6       85.66       73.56      4.77 o 
   6   3   6      206.05      210.48      6.90 o 
   7   3   6      262.29      250.02      9.84 o 
   8   3   6        1.08        1.99      3.08 o 
   9   3   6      320.74      338.24     13.51 o 
  10   3   6       33.42       32.54      3.91 o 
  11   3   6       56.47       52.80      5.51 o 
  -9   4   6        0.70        1.32      1.61 o 
  -8   4   6       40.97       36.77      2.68 o 
  -7   4   6       10.44        8.83      1.57 o 
  -6   4   6       33.41       29.71      2.20 o 
  -5   4   6        5.87        7.61      2.19 o 
  -4   4   6      252.38      253.18      6.92 o 
  -3   4   6       28.63       21.23      1.97 o 
  -2   4   6        6.11        5.44      0.54 o 
  -1   4   6       21.34       36.11      1.86 o 
   0   4   6      711.01      827.17     11.19 o 
   1   4   6      192.38      177.81      3.12 o 
   2   4   6       37.54       60.59      1.29 o 
   3   4   6      478.22      479.61      9.94 o 
   4   4   6       22.92       19.65      2.18 o 
   5   4   6     1104.75     1193.62     37.91 o 
   6   4   6      152.10      153.07      5.93 o 
   7   4   6      257.08      266.54      6.67 o 
   8   4   6        3.05        5.01      2.71 o 
   9   4   6      108.55      124.60     22.62 o 
  10   4   6        1.99        5.47      2.28 o 
  11   4   6      212.70      189.40      8.75 o 
  -9   5   6       73.18       67.29      6.78 o 
  -8   5   6       12.44       10.92      2.41 o 
  -7   5   6       16.00       16.30      1.99 o 
  -6   5   6       17.14       20.27      2.42 o 
  -5   5   6      117.47      112.74      5.06 o 
  -4   5   6       18.42       18.43      1.92 o 
  -3   5   6       28.51       26.28      6.70 o 
  -2   5   6       43.42       44.61      1.75 o 
  -1   5   6      147.93      127.87      5.93 o 
   0   5   6      306.51      294.79      7.95 o 
   1   5   6       29.63       44.40      1.59 o 
   2   5   6      540.47      580.90      8.69 o 
   3   5   6      631.92      614.57      8.04 o 
   4   5   6       41.19       34.12      2.54 o 
   5   5   6       22.70       24.64      2.50 o 
   6   5   6       57.85       50.84      3.00 o 
   7   5   6      220.15      211.73      8.27 o 
   8   5   6       71.66       78.53      5.08 o 
   9   5   6        0.89        1.28      1.81 o 
  10   5   6        7.06        9.29      2.47 o 
  11   5   6       32.85       31.26      6.72 o 
  -9   6   6        0.63        2.70      2.23 o 
  -8   6   6       37.44       41.38      5.36 o 
  -7   6   6       99.04       99.25      7.00 o 
  -6   6   6      130.84      135.00      8.77 o 
  -5   6   6       28.50       28.72      4.45 o 
  -4   6   6        0.76        3.27      2.03 o 
  -3   6   6      160.39      161.56      4.73 o 
  -2   6   6      213.03      224.55      5.71 o 
  -1   6   6       36.52       27.47      3.21 o 
   0   6   6      228.89      229.37      7.51 o 
   1   6   6      592.76      557.81     10.84 o 
   2   6   6      165.16      160.34      5.41 o 
   3   6   6      310.45      321.33      8.53 o 
   4   6   6       44.53       51.68      2.82 o 
   5   6   6       51.59       50.04      2.54 o 
   6   6   6       26.08       23.88      2.77 o 
   7   6   6       10.76       11.30      1.89 o 
   8   6   6       10.00        9.82      2.62 o 
   9   6   6        5.87        5.12      1.78 o 
  10   6   6       91.25       84.40      5.38 o 
  -8   7   6        8.12        4.26      3.40 o 
  -7   7   6       33.55       32.51      6.12 o 
  -6   7   6       12.69       11.62      4.24 o 
  -5   7   6        7.46       12.92      1.66 o 
  -4   7   6       63.92       56.06      4.57 o 
  -3   7   6      287.99      255.51     12.74 o 
  -2   7   6        1.06        1.87      1.04 o 
  -1   7   6       28.18       33.20      3.86 o 
   0   7   6     1075.02     1060.97     30.84 o 
   1   7   6      668.82      638.53     13.54 o 
   2   7   6      177.17      175.22      5.28 o 
   3   7   6       57.55       56.82      2.90 o 
   4   7   6      204.41      198.96      5.56 o 
   5   7   6        0.15        1.60      1.10 o 
   6   7   6      273.24      287.26     11.00 o 
   7   7   6        1.08        1.88      1.35 o 
   8   7   6        0.09        1.08      1.45 o 
   9   7   6      138.10      136.71     11.64 o 
  10   7   6        9.78        8.52      2.21 o 
  -8   8   6       12.10       13.09      3.81 o 
  -7   8   6        0.01        1.98      2.13 o 
  -6   8   6        4.86        7.32      3.42 o 
  -5   8   6       37.59       35.32      4.15 o 
  -4   8   6        0.48        2.22      1.43 o 
  -3   8   6       14.15        9.33      1.40 o 
  -2   8   6      202.99      192.63      7.74 o 
  -1   8   6      113.08      110.84      8.04 o 
   0   8   6      215.33      217.89      6.58 o 
   1   8   6      340.14      328.04      9.45 o 
   2   8   6     1313.90     1330.07     22.67 o 
   3   8   6        3.65        3.90      1.12 o 
   4   8   6        0.40        1.72      0.72 o 
   5   8   6       94.51      101.58      4.36 o 
   6   8   6        6.77        7.95      1.70 o 
   7   8   6       57.94       62.46      4.94 o 
   8   8   6      128.80      132.85      5.51 o 
   9   8   6        6.18        7.00      1.98 o 
  10   8   6       53.80       47.01      5.46 o 
  -7   9   6        0.00        1.36      1.90 o 
  -6   9   6      100.24      100.88      7.29 o 
  -5   9   6       20.92       27.95      3.87 o 
  -4   9   6       53.82       48.31      4.38 o 
  -3   9   6        0.98        4.88      1.65 o 
  -2   9   6       73.33       90.00      8.58 o 
  -1   9   6      660.41      590.86     13.84 o 
   0   9   6      410.21      419.86      7.53 o 
   1   9   6     1740.98     1732.17     25.31 o 
   2   9   6        6.18        7.00      1.13 o 
   3   9   6      125.46      127.49      7.02 o 
   4   9   6      762.08      777.52     28.72 o 
   5   9   6      218.14      211.47      7.12 o 
   6   9   6      169.20      177.30     12.07 o 
   7   9   6       84.68       90.35      3.58 o 
   8   9   6      111.60      108.91      6.39 o 
   9   9   6       53.90       51.82      6.33 o 
  -7  10   6       28.00       32.18      4.41 o 
  -6  10   6       12.29       11.99      3.36 o 
  -5  10   6       38.31       36.31      5.28 o 
  -4  10   6      170.67      174.80      9.80 o 
  -3  10   6       81.19       94.96      6.43 o 
  -2  10   6      185.24      193.79      7.87 o 
  -1  10   6        2.33        6.94      1.81 o 
   0  10   6      130.53      154.82      9.94 o 
   1  10   6        8.54       15.30      4.46 o 
   2  10   6       20.90       20.63      1.47 o 
   3  10   6       13.45       12.42      1.44 o 
   4  10   6       20.62       21.14      1.77 o 
   5  10   6      450.22      441.81      8.57 o 
   6  10   6       78.34       73.54      4.96 o 
   7  10   6       24.44       19.28      2.71 o 
   8  10   6       69.40       63.27      5.36 o 
   9  10   6        8.54        9.45      3.49 o 
  -6  11   6       84.81       90.37      7.73 o 
  -5  11   6       15.23       12.73      2.54 o 
  -4  11   6       20.41       21.63      4.43 o 
  -3  11   6      115.96      113.33      7.07 o 
  -2  11   6       93.78      106.04     12.41 o 
  -1  11   6      197.96      202.33      8.84 o 
   0  11   6      138.56      144.24      5.15 o 
   1  11   6        9.41       10.13      2.32 o 
   2  11   6        3.93        5.30      1.93 o 
   3  11   6        9.14        9.24      1.31 o 
   4  11   6       15.17       19.03      2.33 o 
   5  11   6       11.03        8.92      1.45 o 
   6  11   6       22.09       22.67      3.04 o 
   7  11   6        4.25        1.74      1.15 o 
   8  11   6        0.18        1.82      1.09 o 
  -5  12   6       69.91       68.22      7.77 o 
  -4  12   6       56.34       55.35      7.73 o 
  -3  12   6        2.96        1.49      1.96 o 
  -2  12   6        0.12        0.89      1.58 o 
  -1  12   6       78.19       72.25      4.82 o 
   0  12   6       11.29        8.83      2.07 o 
   1  12   6        0.85        3.69      1.90 o 
   2  12   6        5.00        5.29      1.94 o 
   3  12   6        6.31        4.22      1.40 o 
   4  12   6       10.99       10.02      1.88 o 
   5  12   6       29.14       29.83      3.28 o 
   6  12   6       17.98       16.64      2.26 o 
   7  12   6        6.65        4.36      1.38 o 
  -4  13   6        4.10        3.46      2.65 o 
  -3  13   6       84.85       76.50     10.39 o 
  -2  13   6       14.95       17.29      3.29 o 
  -1  13   6       17.45       13.83      3.67 o 
   0  13   6       12.75       11.89      2.12 o 
   1  13   6        0.08        1.68      1.41 o 
   2  13   6       23.28       28.05      5.17 o 
   3  13   6        3.14        4.98      2.04 o 
   4  13   6       54.27       61.82      3.99 o 
   5  13   6       11.80       13.22      3.92 o 
   6  13   6       37.17       27.17      4.18 o 
   7  13   6      113.76       96.41     16.40 o 
  -3  14   6        0.47        1.87      2.18 o 
  -2  14   6      147.76      190.73     20.80 o 
  -1  14   6       21.28       18.18      3.29 o 
   0  14   6       11.73        9.25      2.60 o 
   1  14   6        3.04        3.31      2.61 o 
   2  14   6       31.92       38.25      3.65 o 
   3  14   6       18.00       19.35      3.94 o 
   4  14   6        4.33        3.52      1.92 o 
   5  14   6      111.88      140.11      9.17 o 
  -1  15   6        3.74        3.17      2.17 o 
   0  15   6       17.16       19.08      5.36 o 
   1  15   6       45.49       40.25      5.01 o 
   2  15   6       57.03       58.04      6.03 o 
  -1 -11   7       30.52       27.73      3.62 o 
   0 -11   7       18.04       17.00      3.82 o 
   1 -11   7       10.41       12.23      3.94 o 
   2 -11   7       43.24       32.06      8.09 o 
  -3 -10   7       23.93       25.74      4.74 o 
  -2 -10   7       21.02       14.63      3.35 o 
  -1 -10   7      129.03      134.47      8.63 o 
   0 -10   7       28.71       33.07      3.58 o 
   1 -10   7       23.99       26.84      6.20 o 
   2 -10   7       20.71       12.65      4.92 o 
   3 -10   7        5.59        7.92      2.57 o 
   5 -10   7       19.39       25.82      7.40 o 
  -5  -9   7       17.37       12.94      3.99 o 
  -4  -9   7      238.72      246.31     21.99 o 
  -3  -9   7      150.77      163.76     12.83 o 
  -2  -9   7        0.17        2.19      1.73 o 
  -1  -9   7       45.27       48.40      3.85 o 
   0  -9   7      170.21      184.59      9.37 o 
   1  -9   7       77.14       83.52      6.09 o 
   2  -9   7       70.67       75.00     11.31 o 
   3  -9   7       31.93       29.69      3.74 o 
   4  -9   7        0.81        0.68      1.97 o 
   5  -9   7        2.72        1.62      1.81 o 
   6  -9   7       53.21       51.21     14.42 o 
  -6  -8   7        0.52        2.71      1.72 o 
  -5  -8   7       60.59       64.41      5.99 o 
  -4  -8   7       32.74       27.94      5.66 o 
  -3  -8   7       11.41       13.10      3.20 o 
  -2  -8   7      154.02      150.06      8.45 o 
  -1  -8   7      310.30      332.27     13.16 o 
   0  -8   7       31.59       30.67      4.13 o 
   1  -8   7      112.10      119.05      6.61 o 
   2  -8   7      238.36      258.11     10.48 o 
   3  -8   7        0.00        3.51      2.26 o 
   4  -8   7      113.54      123.20     10.91 o 
   5  -8   7      110.56      135.58     27.98 o 
   6  -8   7       21.72       22.51      7.73 o 
   7  -8   7      127.56      105.03     23.38 o 
  -6  -7   7       48.21       43.98      5.17 o 
  -5  -7   7      211.81      234.47     24.67 o 
  -4  -7   7       59.07       58.25     12.17 o 
  -3  -7   7      602.29      661.59     27.67 o 
  -2  -7   7       53.56       60.17      4.94 o 
  -1  -7   7      156.84      172.03     14.29 o 
   0  -7   7      338.69      346.71     10.67 o 
   1  -7   7      478.51      464.93     10.93 o 
   2  -7   7      106.61      101.67      5.30 o 
   3  -7   7      227.42      215.83     11.30 o 
   4  -7   7        1.18        3.68      1.63 o 
   5  -7   7       70.87       79.30     17.01 o 
   6  -7   7      313.45      332.16     12.76 o 
   7  -7   7        3.60        7.98      3.80 o 
   8  -7   7       20.04       13.32      6.47 o 
  -7  -6   7        1.66        4.21      2.44 o 
  -6  -6   7       45.79       40.96      4.99 o 
  -5  -6   7       16.67       18.52      4.02 o 
  -4  -6   7      307.43      336.06     14.06 o 
  -3  -6   7       40.92       44.49      5.67 o 
  -2  -6   7      198.20      191.07      7.98 o 
  -1  -6   7       13.45       14.23      1.97 o 
   0  -6   7       90.87      101.68      6.81 o 
   1  -6   7        1.82        1.92      1.35 o 
   2  -6   7      314.04      313.31      9.42 o 
   3  -6   7       15.67       16.56      2.15 o 
   4  -6   7       25.54       30.42      4.52 o 
   5  -6   7      100.64      113.52     16.99 o 
   6  -6   7        8.06        8.11      2.90 o 
   7  -6   7       59.66       63.40     12.14 o 
   8  -6   7      104.66       83.24     27.53 o 
  -7  -5   7       43.35       36.01      6.40 o 
  -6  -5   7      197.60      216.08     10.13 o 
  -5  -5   7        1.71        3.04      2.68 o 
  -4  -5   7        2.39        5.08      2.71 o 
  -3  -5   7      292.04      303.50      8.37 o 
  -2  -5   7        6.77       10.68      5.47 o 
  -1  -5   7      347.12      335.06     21.44 o 
   0  -5   7        4.74        4.22      1.21 o 
   1  -5   7        2.93        2.43      1.30 o 
   2  -5   7      329.78      278.60     13.96 o 
   3  -5   7      106.72       94.02      4.90 o 
   4  -5   7       29.59       21.66      2.22 o 
   5  -5   7      160.77      152.74      6.56 o 
   6  -5   7        2.48        3.42      1.79 o 
   7  -5   7       11.11       10.46      2.11 o 
   8  -5   7       17.16       17.92      5.38 o 
   9  -5   7        0.05        1.92      1.54 o 
  -8  -4   7        0.25        1.35      1.80 o 
  -7  -4   7       29.64       35.26      4.36 o 
  -6  -4   7       45.34       48.32      5.82 o 
  -5  -4   7      299.70      299.69     17.02 o 
  -4  -4   7      350.46      374.64     13.99 o 
  -3  -4   7       72.06       71.90      5.68 o 
  -2  -4   7      109.45       99.07      4.53 o 
  -1  -4   7       46.61       50.30      4.41 o 
   0  -4   7       21.70       31.21      6.68 o 
   1  -4   7      128.04      118.53      3.85 o 
   2  -4   7       84.26       75.54      1.83 o 
   3  -4   7      182.34      167.50      4.83 o 
   4  -4   7      516.06      476.16      9.66 o 
   5  -4   7      291.77      288.09     19.96 o 
   6  -4   7       17.51        9.16      1.79 o 
   7  -4   7       38.10       40.09      3.06 o 
   8  -4   7       51.62       58.49      3.75 o 
   9  -4   7        7.81        4.45      1.57 o 
  -8  -3   7        8.31        6.54      1.79 o 
  -7  -3   7       49.88       53.45      3.67 o 
  -6  -3   7      129.40      129.87     10.29 o 
  -5  -3   7      109.80      109.57      4.84 o 
  -4  -3   7       38.25       28.25      3.27 o 
  -3  -3   7     1098.42     1043.35     27.72 o 
  -2  -3   7        0.01        1.63      1.13 o 
  -1  -3   7       15.75       12.83      1.29 o 
   0  -3   7       55.23       48.33      1.86 o 
   1  -3   7       31.38       30.04      3.11 o 
   2  -3   7       44.05       33.83      2.75 o 
   3  -3   7      359.92      365.44     10.32 o 
   4  -3   7      144.15      128.15      3.34 o 
   5  -3   7       84.95       74.79      3.73 o 
   6  -3   7      201.50      196.51     17.16 o 
   7  -3   7      157.52      144.73      5.55 o 
   8  -3   7       35.20       34.93      3.95 o 
   9  -3   7        0.82        1.93      1.50 o 
  10  -3   7        3.81        6.14      3.03 o 
  -8  -2   7        6.27        7.80      2.89 o 
  -7  -2   7       34.99       31.03      4.04 o 
  -6  -2   7       96.94       84.96      3.92 o 
  -5  -2   7        4.36        3.79      1.24 o 
  -4  -2   7     1008.93      942.07     18.50 o 
  -3  -2   7       70.07       70.44      3.10 o 
  -2  -2   7       26.50       15.95      2.27 o 
  -1  -2   7      416.23      410.71      7.99 o 
   0  -2   7      321.42      314.40      7.12 o 
   1  -2   7        3.73        4.61      0.87 o 
   2  -2   7      137.69      125.98      4.63 o 
   3  -2   7      233.96      230.90      5.35 o 
   4  -2   7       17.79       18.66      1.70 o 
   5  -2   7      243.19      250.13      7.79 o 
   6  -2   7      252.11      232.04     10.32 o 
   7  -2   7       26.85       25.38      2.81 o 
   8  -2   7       95.86       97.04     11.90 o 
   9  -2   7       13.07       13.92      4.82 o 
  10  -2   7       39.24       31.85      3.45 o 
  -9  -1   7       30.31       26.79      3.37 o 
  -8  -1   7       44.14       41.23      2.95 o 
  -7  -1   7       16.97       15.03      2.38 o 
  -6  -1   7       30.97       38.71      3.67 o 
  -5  -1   7      119.31      111.01      8.82 o 
  -4  -1   7       26.90       32.67      2.70 o 
  -3  -1   7      207.35      208.65      7.38 o 
  -2  -1   7      234.54      218.92      7.65 o 
  -1  -1   7      253.10      274.55      7.60 o 
   0  -1   7      547.97      551.06     16.46 o 
   1  -1   7     1027.83     1021.40     19.54 o 
   2  -1   7       75.47       78.63      2.58 o 
   3  -1   7      448.92      445.85      6.81 o 
   4  -1   7       11.45        8.80      1.53 o 
   5  -1   7       83.65       79.36      3.37 o 
   6  -1   7      118.50      136.60     12.77 o 
   7  -1   7      188.19      209.12      9.41 o 
   8  -1   7       17.90       15.30      2.55 o 
   9  -1   7       15.98       15.75      2.83 o 
  10  -1   7       13.48       11.90      3.30 o 
  -9   0   7       14.35       12.91      2.32 o 
  -8   0   7       40.86       41.70      5.08 o 
  -7   0   7       73.77       76.51      4.11 o 
  -6   0   7      248.53      231.32      5.93 o 
  -5   0   7        4.65        4.10      1.13 o 
  -4   0   7     1333.84     1396.78     22.41 o 
  -3   0   7       72.00       71.03      4.48 o 
  -2   0   7       79.80       73.46      3.86 o 
  -1   0   7      532.01      531.99     10.50 o 
   0   0   7     1528.65     1661.40     16.97 o 
   1   0   7       52.19       38.94      3.32 o 
   2   0   7     1032.16     1021.50     10.64 o 
   3   0   7        5.57        7.11      1.90 o 
   4   0   7       76.27       80.41      5.15 o 
   5   0   7        0.61        4.25      1.63 o 
   6   0   7     1552.86     1617.57     30.08 o 
   7   0   7       12.70        9.21      4.01 o 
   8   0   7      173.31      171.26      9.44 o 
   9   0   7       82.70       91.03      4.83 o 
  10   0   7        3.02        3.52      2.12 o 
  -9   1   7      108.58       97.89      4.99 o 
  -8   1   7      135.17      158.58      7.82 o 
  -7   1   7       12.30       13.33      1.72 o 
  -6   1   7       51.81       55.82      2.95 o 
  -5   1   7      416.92      429.17      9.68 o 
  -4   1   7      339.69      348.00     10.53 o 
  -3   1   7      157.98      151.12      9.62 o 
  -2   1   7      834.82      905.72     19.35 o 
  -1   1   7        2.88        2.38      0.59 o 
   0   1   7       83.44       84.49      3.09 o 
   1   1   7      737.69      703.29      6.90 o 
   2   1   7      602.55      574.40      7.66 o 
   3   1   7     1188.94     1164.85     31.92 o 
   4   1   7      227.62      277.84     13.56 o 
   5   1   7       12.06        9.71      1.73 o 
   6   1   7      248.20      245.87      8.00 o 
   7   1   7       28.40       21.80      3.91 o 
   8   1   7      240.26      249.21      7.91 o 
   9   1   7        2.35        4.52      2.30 o 
  10   1   7        3.42        4.02      2.12 o 
  11   1   7       51.74       49.32      6.17 o 
  -9   2   7      189.36      188.33      6.00 o 
  -8   2   7       14.38       16.01      2.04 o 
  -7   2   7      183.60      188.11      6.99 o 
  -6   2   7      120.00      116.46      7.63 o 
  -5   2   7      110.80      110.85      5.15 o 
  -4   2   7        8.78        9.21      1.34 o 
  -3   2   7      512.09      534.84      9.65 o 
  -2   2   7     1325.67     1317.89     27.06 o 
  -1   2   7      451.10      422.98      7.22 o 
   0   2   7      958.07     1017.93     12.25 o 
   1   2   7       12.42       14.05      0.87 o 
   2   2   7      636.70      647.56      7.33 o 
   3   2   7       22.48       23.34      2.75 o 
   4   2   7      838.98      802.09     43.75 o 
   5   2   7      420.87      432.85      9.10 o 
   6   2   7      242.12      239.20     11.96 o 
   7   2   7       57.58       64.24      5.38 o 
   8   2   7       56.31       54.91      3.83 o 
   9   2   7        6.97        8.77      2.40 o 
  10   2   7       10.19        9.87      3.99 o 
  11   2   7        0.19        2.65      2.15 o 
  -9   3   7        9.64       11.67      2.78 o 
  -8   3   7       84.15       77.20      4.44 o 
  -7   3   7       49.20       43.39      3.50 o 
  -6   3   7      136.06      132.30     10.04 o 
  -5   3   7       82.53       88.17      3.82 o 
  -4   3   7       39.61       48.13      3.03 o 
  -3   3   7      359.88      362.38     10.58 o 
  -2   3   7       51.02       54.08      2.76 o 
  -1   3   7       25.69       28.71      1.30 o 
   0   3   7      857.10      856.27      9.50 o 
   1   3   7      385.19      378.45      8.40 o 
   2   3   7      231.50      235.67      4.90 o 
   3   3   7        1.05        4.42      0.66 o 
   4   3   7      171.17      185.03      4.29 o 
   5   3   7      488.06      487.09     10.34 o 
   6   3   7       83.05       76.59      4.08 o 
   7   3   7      838.52      821.71     17.34 o 
   8   3   7       87.61       95.70      6.14 o 
   9   3   7      305.73      349.21     44.50 o 
  10   3   7       16.17       17.45      2.63 o 
  11   3   7        6.91        7.11      2.40 o 
  -9   4   7       91.27       97.75      8.54 o 
  -8   4   7        0.04        3.72      2.06 o 
  -7   4   7        0.11        1.56      1.03 o 
  -6   4   7      327.44      331.70      7.47 o 
  -5   4   7       92.57       90.88      4.11 o 
  -4   4   7       47.40       47.96      3.09 o 
  -3   4   7      475.49      481.26     10.73 o 
  -2   4   7      150.56      156.85      4.93 o 
  -1   4   7        8.87        6.96      0.53 o 
   0   4   7     2411.24     2473.55     30.74 o 
   1   4   7      117.94      133.65      3.53 o 
   2   4   7     1188.17     1203.99     15.29 o 
   3   4   7      344.24      311.96      6.37 o 
   4   4   7      593.71      581.77      8.90 o 
   5   4   7       93.10       88.23      3.54 o 
   6   4   7      467.20      462.57     14.17 o 
   7   4   7      124.73      131.35     15.25 o 
   8   4   7       11.38       12.09      2.28 o 
   9   4   7      275.72      300.07     17.52 o 
  10   4   7       29.18       28.43      3.43 o 
  11   4   7       91.20       86.67      8.88 o 
  -8   5   7      136.12      149.49     21.10 o 
  -7   5   7      102.67       98.75      6.82 o 
  -6   5   7        7.55        8.00      1.83 o 
  -5   5   7       22.36       19.13      2.36 o 
  -4   5   7      282.34      288.08      6.97 o 
  -3   5   7       24.68       27.29      2.25 o 
  -2   5   7       60.23       55.42      3.19 o 
  -1   5   7      263.62      267.30      9.38 o 
   0   5   7      169.64      161.22      6.56 o 
   1   5   7      473.97      473.71      7.49 o 
   2   5   7      697.30      703.04      8.81 o 
   3   5   7        0.03        1.79      0.71 o 
   4   5   7      549.99      591.52     10.82 o 
   5   5   7      269.85      238.19     14.30 o 
   6   5   7        2.71        3.11      1.47 o 
   7   5   7       10.04       11.52      1.66 o 
   8   5   7        0.16        2.11      1.40 o 
   9   5   7        1.21        1.94      1.81 o 
  10   5   7        2.35        2.33      1.81 o 
  -8   6   7      172.28      155.29     15.03 o 
  -7   6   7       51.58       53.50      5.41 o 
  -6   6   7      128.92      135.13      8.02 o 
  -5   6   7      281.76      313.98      8.93 o 
  -4   6   7      191.77      172.68      8.71 o 
  -3   6   7      872.68      874.25     28.75 o 
  -2   6   7       13.07        9.89      2.35 o 
  -1   6   7      334.80      345.75     11.79 o 
   0   6   7     1572.43     1700.79     35.12 o 
   1   6   7      193.62      195.53     11.19 o 
   2   6   7      797.85      813.26     11.94 o 
   3   6   7      213.95      228.01      6.39 o 
   4   6   7      103.73       97.64      5.04 o 
   5   6   7       73.25       85.84      6.49 o 
   6   6   7      234.44      245.06     11.09 o 
   7   6   7        2.60        2.73      0.92 o 
   8   6   7       18.78       19.03      3.19 o 
   9   6   7        3.42        5.27      2.18 o 
  10   6   7       48.81       47.77      9.37 o 
  -8   7   7        8.35        7.34      2.67 o 
  -7   7   7      277.29      293.39     17.56 o 
  -6   7   7       89.09       90.48      6.76 o 
  -5   7   7      212.96      218.78     10.02 o 
  -4   7   7      213.38      204.49     11.51 o 
  -3   7   7      204.36      179.67     16.62 o 
  -2   7   7      927.59      943.40     20.03 o 
  -1   7   7      667.90      701.42     14.48 o 
   0   7   7      181.55      207.22     11.28 o 
   1   7   7      978.80      936.53     17.66 o 
   2   7   7       81.69       84.00      6.04 o 
   3   7   7       45.36       43.11      4.92 o 
   4   7   7       71.11       74.38      2.38 o 
   5   7   7       30.60       32.55      1.85 o 
   6   7   7       61.05       54.16      6.12 o 
   7   7   7       61.17       69.41      3.75 o 
   8   7   7        2.85        3.79      1.89 o 
   9   7   7       78.16       82.81      8.54 o 
  10   7   7       10.85        7.48      4.45 o 
  -8   8   7        0.31        1.14      1.49 o 
  -7   8   7        0.52        2.18      1.55 o 
  -6   8   7        5.67        6.82      3.55 o 
  -5   8   7      368.37      347.70     17.21 o 
  -4   8   7      123.86      127.04      5.41 o 
  -3   8   7      803.18      753.36     16.53 o 
  -2   8   7       17.70       27.50      3.18 o 
  -1   8   7        2.97        5.23      1.77 o 
   0   8   7     1477.58     1431.77     28.13 o 
   1   8   7     2734.85     2610.61     56.07 o 
   2   8   7      130.81      128.51      3.08 o 
   3   8   7     1563.09     1617.24     24.83 o 
   4   8   7       50.20       47.57      2.81 o 
   5   8   7       33.10       29.13      2.60 o 
   6   8   7       82.61       80.92     10.44 o 
   7   8   7       17.19       17.57      2.96 o 
   8   8   7        5.79        7.30      2.13 o 
   9   8   7        0.03        2.26      1.76 o 
  10   8   7       17.80       15.65      3.82 o 
  -7   9   7       10.33        9.57      2.31 o 
  -6   9   7        2.14        1.99      1.94 o 
  -5   9   7       22.13       24.53      3.50 o 
  -4   9   7       46.73       53.93      8.55 o 
  -3   9   7        6.63        6.14      1.92 o 
  -2   9   7        9.54       11.70      2.46 o 
  -1   9   7      129.50      117.08      8.00 o 
   0   9   7        0.14        2.84      1.86 o 
   1   9   7     1035.21      963.19     27.10 o 
   2   9   7      581.68      553.33     11.58 o 
   3   9   7     1664.29     1649.37     18.71 o 
   4   9   7        5.09        4.35      1.03 o 
   5   9   7      196.57      205.28      4.88 o 
   6   9   7        4.61        5.89      1.32 o 
   7   9   7        1.65        3.01      1.26 o 
   8   9   7       73.61       75.86      5.10 o 
   9   9   7       62.50       72.16      6.81 o 
  -7  10   7        3.44        4.59      3.15 o 
  -6  10   7        8.61        7.39      1.97 o 
  -5  10   7       77.83       86.36      6.82 o 
  -4  10   7      106.29      105.89      7.13 o 
  -3  10   7       14.00       12.18      2.91 o 
  -2  10   7       72.92       81.58      5.76 o 
  -1  10   7       38.11       33.36      6.90 o 
   0  10   7        0.40        1.77      1.88 o 
   1  10   7      261.86      236.47      9.98 o 
   2  10   7        0.02        1.41      0.68 o 
   3  10   7        7.96        6.94      1.11 o 
   4  10   7       82.59       83.74      7.27 o 
   5  10   7       46.07       43.49      2.81 o 
   6  10   7      110.53      114.98      4.34 o 
   7  10   7        0.44        3.06      1.24 o 
   8  10   7        4.05        3.29      2.05 o 
   9  10   7        6.93        3.64      2.12 o 
  -6  11   7       43.43       37.75     12.47 o 
  -5  11   7       72.43       64.57      7.56 o 
  -4  11   7       72.54       73.31      6.36 o 
  -3  11   7       41.03       45.88      4.88 o 
  -2  11   7       27.52       30.05      3.73 o 
  -1  11   7       19.10       15.62      3.16 o 
   0  11   7      289.70      286.06      8.12 o 
   1  11   7        2.47        5.56      1.74 o 
   2  11   7       14.56       15.78      2.32 o 
   3  11   7       16.20       14.40      2.54 o 
   4  11   7       17.58       15.27      1.54 o 
   5  11   7       67.85       65.60      2.87 o 
   6  11   7       67.54       64.59      4.37 o 
   7  11   7        9.72        9.86      2.26 o 
   8  11   7       79.29       99.42     12.03 o 
  -5  12   7       95.48      110.78     11.48 o 
  -4  12   7        1.09        4.46      2.96 o 
  -3  12   7      261.33      300.48     14.99 o 
  -2  12   7       95.33       97.33      6.59 o 
  -1  12   7       71.89       70.62      6.04 o 
   0  12   7       24.66       21.44      2.54 o 
   1  12   7       87.75       85.34      5.58 o 
   2  12   7        0.05        0.46      1.18 o 
   3  12   7       24.35       21.28      2.76 o 
   4  12   7       15.90       13.18      2.59 o 
   5  12   7        0.65        1.71      1.57 o 
   6  12   7       69.02       63.74      4.61 o 
   7  12   7       22.30       15.39      2.24 o 
  -4  13   7      349.51      395.37     17.63 o 
  -3  13   7      186.59      182.72     14.01 o 
  -2  13   7        6.86        3.31      1.79 o 
  -1  13   7      108.33      109.59     14.19 o 
   0  13   7      218.73      236.84      7.37 o 
   1  13   7       15.62       18.89      3.49 o 
   2  13   7        0.23        5.57      3.33 o 
   3  13   7       76.50       94.84      7.05 o 
   4  13   7       25.97       27.16      3.51 o 
   5  13   7       26.26       21.25      2.76 o 
   6  13   7       57.90       57.92      5.99 o 
   7  13   7        6.55        4.11      2.65 o 
  -3  14   7        2.52        4.15      3.33 o 
  -2  14   7      147.27      151.02      8.17 o 
  -1  14   7       32.11       29.29      3.56 o 
   0  14   7        1.44        2.57      1.94 o 
   1  14   7      140.72      151.10     13.38 o 
   2  14   7        2.17        1.99      2.47 o 
   3  14   7       19.95       27.62      4.69 o 
   4  14   7       50.18       44.14      6.35 o 
   5  14   7        0.60        1.96      1.57 o 
  -1  15   7        2.70        3.82      1.76 o 
   0  15   7      305.49      302.58     12.45 o 
   1  15   7        0.92        2.51      1.80 o 
   2  15   7       28.14       23.77      6.67 o 
   3  15   7       92.88       82.47      7.20 o 
  -2 -10   8       85.99       87.56      7.48 o 
  -1 -10   8        1.51        1.88      1.74 o 
   0 -10   8        0.01        1.99      1.92 o 
   1 -10   8       78.20       88.38     14.06 o 
   2 -10   8        2.56        0.97      1.16 o 
   3 -10   8      122.46      135.95     22.62 o 
  -4  -9   8        3.60        3.03      1.72 o 
  -3  -9   8      134.89      135.88      9.07 o 
  -2  -9   8       36.75       34.29      4.36 o 
  -1  -9   8       17.61       13.02      3.04 o 
   0  -9   8        1.65        5.52      2.17 o 
   1  -9   8       15.71       14.13      6.61 o 
   2  -9   8        4.02        4.25      1.63 o 
   3  -9   8        0.38        1.35      2.03 o 
   4  -9   8        0.62        2.55      2.14 o 
   5  -9   8       24.84       25.83      9.89 o 
  -5  -8   8        0.09        4.53      2.61 o 
  -4  -8   8       76.09       74.78      8.56 o 
  -3  -8   8      100.61      109.15      9.74 o 
  -2  -8   8        0.56        2.76      1.36 o 
  -1  -8   8       25.74       25.49      4.58 o 
   0  -8   8       42.49       39.25      8.68 o 
   1  -8   8       54.76       53.37      4.40 o 
   2  -8   8        0.70        1.54      1.85 o 
   3  -8   8        1.78        1.90      1.57 o 
   4  -8   8        6.92        4.68      2.46 o 
   5  -8   8        4.05        3.01      2.79 o 
   6  -8   8       36.06       28.68      7.64 o 
  -6  -7   8        6.82        6.35      2.59 o 
  -5  -7   8        7.81        5.93      3.03 o 
  -4  -7   8       85.46       92.21      8.95 o 
  -3  -7   8        6.83        9.84      2.05 o 
  -2  -7   8       40.20       39.08      4.30 o 
  -1  -7   8      119.53      129.28      7.50 o 
   0  -7   8      279.79      312.08     14.25 o 
   1  -7   8        0.68        3.46      2.22 o 
   2  -7   8      151.36      154.14     10.59 o 
   3  -7   8       25.84       25.21      4.34 o 
   4  -7   8       38.86       40.71     11.00 o 
   5  -7   8        0.04        0.00      2.00 o 
   6  -7   8        5.32        8.98      4.01 o 
   7  -7   8      143.29      125.33     25.10 o 
  -6  -6   8       36.01       31.84      4.32 o 
  -5  -6   8       31.39       25.14      4.90 o 
  -4  -6   8        1.42        2.16      1.71 o 
  -3  -6   8       35.80       36.40      4.12 o 
  -2  -6   8       25.22       27.51      3.96 o 
  -1  -6   8       11.50       10.43      2.74 o 
   0  -6   8        8.48        6.92      1.84 o 
   1  -6   8      113.75      104.08      5.43 o 
   2  -6   8      313.03      296.64     12.41 o 
   3  -6   8       35.75       30.01      2.62 o 
   4  -6   8       12.28       10.46      3.75 o 
   5  -6   8        5.49        4.87      3.33 o 
   6  -6   8       23.15       20.21      4.69 o 
   7  -6   8       48.29       45.22      6.39 o 
   8  -6   8        1.17        4.62      3.08 o 
  -7  -5   8       13.48        8.05      3.61 o 
  -6  -5   8        3.51        2.82      2.32 o 
  -5  -5   8        0.12        3.26      1.59 o 
  -4  -5   8      217.39      249.11     10.86 o 
  -3  -5   8       23.14       26.58      3.73 o 
  -2  -5   8        2.60        3.60      1.90 o 
  -1  -5   8      232.77      255.19      7.27 o 
   0  -5   8      183.14      174.27      7.82 o 
   1  -5   8      308.19      306.80      9.89 o 
   2  -5   8       29.57       22.82      4.39 o 
   3  -5   8      283.34      273.87     11.60 o 
   4  -5   8       15.39        9.41      2.51 o 
   5  -5   8       73.11       72.69     16.64 o 
   6  -5   8       55.34       52.74     14.46 o 
   7  -5   8      131.17      122.86     19.28 o 
   8  -5   8        5.47        2.58      2.68 o 
   9  -5   8       55.82       42.43     18.29 o 
  -7  -4   8      180.47      180.93     16.84 o 
  -6  -4   8        4.56        3.96      2.26 o 
  -5  -4   8       15.32       18.56      5.96 o 
  -4  -4   8       51.79       48.87      5.76 o 
  -3  -4   8        0.27        3.03      1.65 o 
  -2  -4   8       33.11       35.54      3.39 o 
  -1  -4   8       56.05       52.08      4.41 o 
   0  -4   8        1.55        1.33      1.01 o 
   1  -4   8        0.23        1.06      1.64 o 
   2  -4   8      490.40      486.67     10.97 o 
   3  -4   8      120.72      101.67      6.54 o 
   4  -4   8       49.24       38.35      2.45 o 
   5  -4   8       30.46       35.81      2.96 o 
   6  -4   8       16.76       19.12      2.29 o 
   7  -4   8      176.71      183.02      7.46 o 
   8  -4   8       10.12        8.95      1.90 o 
   9  -4   8        0.75        0.82      1.06 o 
  -8  -3   8      326.93      348.20     19.14 o 
  -7  -3   8       44.38       49.36      9.90 o 
  -6  -3   8        0.37        3.71      1.80 o 
  -5  -3   8      159.59      156.42      6.43 o 
  -4  -3   8      180.01      169.37      7.55 o 
  -3  -3   8        6.28        4.80      1.25 o 
  -2  -3   8      335.81      309.76      7.28 o 
  -1  -3   8       69.85       67.07      3.45 o 
   0  -3   8       81.17       64.23      6.16 o 
   1  -3   8      130.40      123.76      2.24 o 
   2  -3   8       28.58       21.73      2.85 o 
   3  -3   8       41.46       35.22      2.16 o 
   4  -3   8       31.32       22.76      3.25 o 
   5  -3   8      286.58      287.64     10.13 o 
   6  -3   8       55.63       65.48      3.51 o 
   7  -3   8        0.60        3.38      1.56 o 
   8  -3   8        0.51        3.76      1.93 o 
   9  -3   8       33.06       31.78      3.66 o 
  -8  -2   8        1.54        3.69      1.61 o 
  -7  -2   8       11.59        9.49      2.03 o 
  -6  -2   8       12.43        8.75      2.20 o 
  -5  -2   8        0.53        1.52      1.07 o 
  -4  -2   8      112.77      101.10      6.31 o 
  -3  -2   8       38.88       40.07      3.34 o 
  -2  -2   8        0.12        1.18      0.68 o 
  -1  -2   8       24.24       21.92      2.36 o 
   0  -2   8       26.18       22.71      2.41 o 
   1  -2   8       10.18       11.11      1.54 o 
   2  -2   8      112.32      106.69      4.93 o 
   3  -2   8      171.24      168.98      4.81 o 
   4  -2   8       34.25       27.71      5.09 o 
   5  -2   8      141.98      145.30     15.17 o 
   6  -2   8        0.01        3.74      1.53 o 
   7  -2   8      215.26      218.13      7.17 o 
   8  -2   8       40.33       40.46      7.10 o 
   9  -2   8        1.35        3.40      1.57 o 
  10  -2   8        4.30        5.06      1.85 o 
  -8  -1   8       36.47       28.90      2.68 o 
  -7  -1   8       19.67       20.99      2.91 o 
  -6  -1   8       50.26       44.71      3.22 o 
  -5  -1   8       29.68       29.32      3.09 o 
  -4  -1   8       21.01       19.06      2.21 o 
  -3  -1   8        7.39        7.92      1.30 o 
  -2  -1   8      114.95      115.10      4.07 o 
  -1  -1   8      116.08      111.07      4.79 o 
   0  -1   8      150.32      152.74      5.11 o 
   1  -1   8       77.78       86.70      3.91 o 
   2  -1   8      715.06      735.93     27.56 o 
   3  -1   8      222.63      218.66      8.76 o 
   4  -1   8       18.20       19.78      2.32 o 
   5  -1   8      489.73      498.03     26.85 o 
   6  -1   8      423.22      447.35     10.86 o 
   7  -1   8       14.86       15.57      2.40 o 
   8  -1   8      150.89      148.32      5.73 o 
   9  -1   8        2.96        3.54      1.99 o 
  10  -1   8        0.01        1.42      1.63 o 
  -8   0   8       41.53       45.08      4.19 o 
  -7   0   8        5.59        4.92      1.65 o 
  -6   0   8        2.60        2.29      1.60 o 
  -5   0   8        0.02        3.32      1.15 o 
  -4   0   8       10.79        7.37      1.79 o 
  -3   0   8        6.78        7.18      1.61 o 
  -2   0   8        0.26        1.41      0.84 o 
  -1   0   8        0.65        2.04      1.00 o 
   0   0   8       15.99       22.86      3.13 o 
   1   0   8      154.91      169.35      4.91 o 
   2   0   8      648.39      648.98     10.38 o 
   3   0   8      132.84      129.01      6.32 o 
   4   0   8      487.58      516.90     10.85 o 
   5   0   8      181.14      174.49      8.99 o 
   6   0   8      296.10      301.82      9.11 o 
   7   0   8      207.43      221.11      7.36 o 
   8   0   8      400.49      407.62     10.39 o 
   9   0   8        0.59        3.57      1.84 o 
  10   0   8       62.21       57.32      4.61 o 
  -8   1   8       21.86       24.07      2.75 o 
  -7   1   8       67.53       72.44      4.30 o 
  -6   1   8      278.13      282.05      6.74 o 
  -5   1   8       25.02       20.11      1.99 o 
  -4   1   8      229.38      231.52      8.02 o 
  -3   1   8       31.84       29.19      2.79 o 
  -2   1   8      229.58      249.79      7.64 o 
  -1   1   8       18.24       19.07      2.32 o 
   0   1   8      612.39      601.09     22.94 o 
   1   1   8       33.22       32.87      2.42 o 
   2   1   8      465.17      432.15      6.69 o 
   3   1   8        2.33        5.84      1.22 o 
   4   1   8       16.34       21.77      2.97 o 
   5   1   8      430.88      454.13     13.71 o 
   6   1   8        2.39        4.47      3.22 o 
   7   1   8       68.41       63.34     15.70 o 
   8   1   8        3.62        6.19      2.57 o 
   9   1   8        1.13        2.84      1.72 o 
  10   1   8       14.20       13.11      2.57 o 
  -8   2   8        0.23        1.93      1.30 o 
  -7   2   8       13.13       12.60      2.43 o 
  -6   2   8        0.56        2.85      1.29 o 
  -5   2   8       97.21       95.69      5.55 o 
  -4   2   8       95.96       95.27      3.10 o 
  -3   2   8       16.23       18.77      1.70 o 
  -2   2   8        0.80        3.58      1.70 o 
  -1   2   8      322.57      284.42      7.81 o 
   0   2   8      266.73      316.08      6.73 o 
   1   2   8      230.42      206.90      4.65 o 
   2   2   8      345.58      302.28      5.28 o 
   3   2   8      115.69      119.71      5.50 o 
   4   2   8       80.39       69.29      4.68 o 
   5   2   8      360.13      395.14     12.22 o 
   6   2   8        0.62        1.79      1.61 o 
   7   2   8      244.12      250.13      7.16 o 
   8   2   8        0.92        4.02      2.62 o 
   9   2   8       28.04       30.04      5.79 o 
  10   2   8       75.22       68.66     11.65 o 
  -8   3   8       15.53       15.07      2.82 o 
  -7   3   8      142.59      134.02      6.11 o 
  -6   3   8       90.52       87.34      4.07 o 
  -5   3   8        0.80        2.44      1.31 o 
  -4   3   8     1859.10     1773.71     59.71 o 
  -3   3   8       13.63       15.08      2.10 o 
  -2   3   8      509.77      504.65     10.07 o 
  -1   3   8       32.49       32.08      3.04 o 
   0   3   8      139.58      148.02      3.98 o 
   1   3   8       33.87       40.82      1.59 o 
   2   3   8     1592.57     1688.62     14.59 o 
   3   3   8       16.96       21.60      2.00 o 
   4   3   8       70.73       78.80      4.25 o 
   5   3   8       66.71       70.35      3.92 o 
   6   3   8      143.01      137.60      5.56 o 
   7   3   8      229.82      254.54     11.68 o 
   8   3   8       43.37       44.89      8.65 o 
   9   3   8       16.30       14.89      3.00 o 
  10   3   8       20.11       18.51      2.81 o 
  11   3   8        1.95        2.03      2.02 o 
  -8   4   8      155.28      147.37     14.38 o 
  -7   4   8        9.31        9.65      3.47 o 
  -6   4   8        1.72        4.40      1.40 o 
  -5   4   8      263.95      270.30      6.42 o 
  -4   4   8       76.37       84.32      3.20 o 
  -3   4   8       85.03       75.85      3.15 o 
  -2   4   8      316.48      294.84      9.76 o 
  -1   4   8      160.73      152.46      4.83 o 
   0   4   8        3.08        2.06      0.38 o 
   1   4   8      525.59      552.59      8.32 o 
   2   4   8      712.68      702.09     11.68 o 
   3   4   8      292.92      306.70      6.87 o 
   4   4   8      121.59      117.46      3.52 o 
   5   4   8       73.31       65.03      2.79 o 
   6   4   8        2.41        5.77      2.09 o 
   7   4   8       49.11       42.49      3.79 o 
   8   4   8       19.89       16.60      3.16 o 
   9   4   8       26.31       23.51      3.65 o 
  10   4   8       15.82       12.49      2.21 o 
  -8   5   8        0.01        1.20      1.68 o 
  -7   5   8       50.99       56.97      5.68 o 
  -6   5   8       14.86       11.88      2.68 o 
  -5   5   8       92.74      102.64     10.65 o 
  -4   5   8       74.88       63.12      6.80 o 
  -3   5   8       11.16        8.70      1.18 o 
  -2   5   8       32.11       23.95      3.81 o 
  -1   5   8       34.03       36.03      3.30 o 
   0   5   8        3.85        7.23      1.52 o 
   1   5   8      240.04      230.13     10.36 o 
   2   5   8      242.34      252.87      5.84 o 
   3   5   8       40.26       41.83      2.40 o 
   4   5   8        1.54        2.54      0.90 o 
   5   5   8        8.08        6.64      0.96 o 
   6   5   8      321.13      323.88     17.19 o 
   7   5   8        8.00        8.91      3.48 o 
   8   5   8       85.96       79.84      5.42 o 
   9   5   8       28.59       27.52      4.39 o 
  10   5   8        3.00        6.28      2.62 o 
  -8   6   8       20.13       14.42      3.78 o 
  -7   6   8       37.75       42.22      7.17 o 
  -6   6   8        8.42        7.70      2.47 o 
  -5   6   8      108.58      124.39     14.81 o 
  -4   6   8       49.41       49.97     12.08 o 
  -3   6   8      288.85      284.98      9.07 o 
  -2   6   8        4.61        9.65      2.48 o 
  -1   6   8        1.57        4.39      1.53 o 
   0   6   8      180.05      201.71      8.01 o 
   1   6   8      180.30      195.70      7.24 o 
   2   6   8       63.85       62.89      2.99 o 
   3   6   8       42.60       46.21      2.22 o 
   4   6   8       18.69       24.40      1.58 o 
   5   6   8      439.11      433.34      7.91 o 
   6   6   8       10.73        7.87      1.39 o 
   7   6   8      285.40      291.05      8.28 o 
   8   6   8      129.12      126.39      5.26 o 
   9   6   8        0.82        2.89      1.74 o 
  10   6   8        0.05        1.37      2.10 o 
  -8   7   8        4.72        4.60      1.95 o 
  -7   7   8        1.10        2.63      1.95 o 
  -6   7   8        1.53        3.63      1.85 o 
  -5   7   8       18.33       18.05      2.88 o 
  -4   7   8        0.12        1.01      2.17 o 
  -3   7   8      592.41      567.91     15.46 o 
  -2   7   8      126.78      133.75      7.67 o 
  -1   7   8     1248.72     1194.31     24.21 o 
   0   7   8       54.57       40.44     11.23 o 
   1   7   8        1.29        4.37      2.76 o 
   2   7   8        7.44       10.73      1.52 o 
   3   7   8       14.18       15.26      1.23 o 
   4   7   8        8.51        6.51      0.97 o 
   5   7   8       11.46       17.27      1.87 o 
   6   7   8       12.16       13.96      2.26 o 
   7   7   8      189.94      199.27     20.14 o 
   8   7   8        1.32        1.51      1.54 o 
   9   7   8       24.12       24.99      3.32 o 
  10   7   8       16.58       14.93      3.40 o 
  -7   8   8       66.24       59.54      5.90 o 
  -6   8   8       34.08       31.51      4.88 o 
  -5   8   8       43.83       54.59      5.05 o 
  -4   8   8        9.40        9.10      2.04 o 
  -3   8   8       37.27       29.54      3.60 o 
  -2   8   8       65.24       63.35     11.79 o 
  -1   8   8      492.56      482.96     11.68 o 
   0   8   8        1.03        1.12      1.01 o 
   1   8   8      547.36      514.56     12.08 o 
   2   8   8      106.57      102.54      8.99 o 
   3   8   8      151.18      141.42      3.93 o 
   4   8   8       43.34       40.63      2.60 o 
   5   8   8      205.74      210.26      9.11 o 
   6   8   8       12.54       11.11      1.69 o 
   7   8   8       26.30       28.97      3.51 o 
   8   8   8        1.78        2.93      2.15 o 
   9   8   8       17.37       15.49      3.48 o 
  10   8   8       71.24       61.27      6.69 o 
  -7   9   8        2.19        2.39      1.53 o 
  -6   9   8        2.46        4.30      2.57 o 
  -5   9   8       28.08       35.29      5.07 o 
  -4   9   8       24.42       22.42      3.20 o 
  -3   9   8      140.62      155.74      7.92 o 
  -2   9   8        2.98        2.86      1.61 o 
  -1   9   8        2.81        3.33      1.28 o 
   0   9   8       42.38       45.34      5.90 o 
   1   9   8        2.75        2.17      1.85 o 
   2   9   8       17.20       19.83      2.71 o 
   3   9   8      170.22      176.68      7.74 o 
   4   9   8       62.68       55.34      5.66 o 
   5   9   8       35.88       35.85      2.28 o 
   6   9   8       29.17       23.59      2.67 o 
   7   9   8        5.57        5.04      2.03 o 
   8   9   8       20.16       20.22      3.08 o 
   9   9   8       40.01       37.32      3.99 o 
  -6  10   8        0.01        3.39      1.68 o 
  -5  10   8        4.39        4.65      2.42 o 
  -4  10   8      290.47      310.22     15.42 o 
  -3  10   8        6.52        3.38      2.11 o 
  -2  10   8        0.88        2.45      1.82 o 
  -1  10   8        7.43        6.71      2.12 o 
   0  10   8      119.81      128.15      6.54 o 
   1  10   8       50.52       48.99      3.33 o 
   2  10   8       15.38       16.81      2.38 o 
   3  10   8       69.10       69.78      4.56 o 
   4  10   8        0.02        1.93      1.13 o 
   5  10   8       47.46       43.57      3.48 o 
   6  10   8       21.10       22.86      2.23 o 
   7  10   8      132.93      142.50     17.91 o 
   8  10   8        4.33        5.32      1.91 o 
   9  10   8        0.06        4.72      3.36 o 
  -6  11   8        4.48        7.72      4.04 o 
  -5  11   8        0.12        1.85      1.18 o 
  -4  11   8        1.59        2.11      1.36 o 
  -3  11   8      106.26      113.36      7.94 o 
  -2  11   8       74.60       79.19      5.50 o 
  -1  11   8       37.38       40.57      4.04 o 
   0  11   8        2.46        4.00      1.71 o 
   1  11   8        9.56        9.99      1.73 o 
   2  11   8       75.14       76.86      7.38 o 
   3  11   8       14.36       15.17      2.54 o 
   4  11   8       17.35       20.45      2.39 o 
   5  11   8      157.45      155.03      5.55 o 
   6  11   8        4.01        3.76      1.27 o 
   7  11   8       55.08       49.78      8.09 o 
   8  11   8        6.04        8.44      2.62 o 
  -5  12   8       15.67        9.38      2.40 o 
  -4  12   8      293.55      289.36     36.03 o 
  -3  12   8       72.76       79.02     10.09 o 
  -2  12   8       10.96       13.42      3.10 o 
  -1  12   8       74.70       77.10      8.99 o 
   0  12   8       84.04       77.28      5.61 o 
   1  12   8       49.32       55.25      4.35 o 
   2  12   8       81.94       80.30      4.24 o 
   3  12   8       35.93       35.45      3.74 o 
   4  12   8        0.13        1.48      1.16 o 
   5  12   8       94.00       82.88      8.24 o 
   6  12   8      112.78      101.90      7.90 o 
   7  12   8        6.36        6.44      4.08 o 
  -4  13   8        0.62        0.58      2.17 o 
  -3  13   8        3.03        4.25      1.86 o 
  -2  13   8      156.96      148.74     13.67 o 
  -1  13   8      116.77      107.67      6.93 o 
   0  13   8       17.71       15.49      2.37 o 
   1  13   8       68.74       51.36      8.05 o 
   2  13   8        1.89        3.54      1.72 o 
   3  13   8       80.29       87.67      6.01 o 
   4  13   8        3.63        3.85      2.30 o 
   5  13   8       10.29        8.11      2.15 o 
   6  13   8       13.29        7.00      4.05 o 
  -2  14   8       75.31       86.02      5.19 o 
  -1  14   8       29.45       34.73      3.92 o 
   0  14   8       35.10       31.35      3.28 o 
   1  14   8        0.15        2.17      1.35 o 
   2  14   8      251.53      262.72     15.54 o 
   3  14   8        0.71        2.11      1.39 o 
   4  14   8       71.45       75.85      6.75 o 
   5  14   8       43.33       42.39      5.25 o 
   0  15   8       33.91       33.15      5.71 o 
   1  15   8       63.57       63.13      4.84 o 
   2  15   8        5.71        6.67      2.20 o 
   3  15   8       42.11       35.29      4.71 o 
  -2  -9   9       14.99       17.95      4.34 o 
  -1  -9   9       29.45       25.31      5.25 o 
   0  -9   9       37.50       41.39      5.26 o 
   1  -9   9      117.33      120.79     12.79 o 
   2  -9   9        0.79        3.97      3.96 o 
   3  -9   9       79.85       79.69     23.21 o 
   4  -9   9       10.81       12.78      5.76 o 
  -4  -8   9       88.56      106.91     17.92 o 
  -3  -8   9        1.51        4.65      2.72 o 
  -2  -8   9      391.66      444.33     15.00 o 
  -1  -8   9      112.95      114.12      9.85 o 
   0  -8   9        2.67        3.48      1.09 o 
   1  -8   9        4.41        4.46      2.02 o 
   2  -8   9       66.72       61.48      4.96 o 
   3  -8   9        1.51        3.93      3.24 o 
   4  -8   9        7.74        8.54      2.76 o 
   5  -8   9        0.01        2.74      2.80 o 
   6  -8   9        1.80        2.83      1.94 o 
  -5  -7   9        0.02        1.85      1.83 o 
  -4  -7   9        7.64        5.84      2.27 o 
  -3  -7   9       15.06       10.72      3.86 o 
  -2  -7   9      120.70      128.68      8.14 o 
  -1  -7   9       30.08       32.50      5.29 o 
   0  -7   9       73.03       83.98     14.11 o 
   1  -7   9      179.43      205.12      7.99 o 
   2  -7   9       64.06       57.73      7.59 o 
   3  -7   9        9.40        8.22      3.44 o 
   4  -7   9       66.43       75.43     18.71 o 
   5  -7   9        4.23        8.69      3.12 o 
   6  -7   9       24.84       37.09     10.22 o 
   7  -7   9       11.63       11.87      4.25 o 
  -5  -6   9       55.53       55.93      5.40 o 
  -4  -6   9       17.39       19.65      3.34 o 
  -3  -6   9        1.40        2.88      1.34 o 
  -2  -6   9        2.17        2.40      1.69 o 
  -1  -6   9        7.75        6.15      2.07 o 
   0  -6   9      307.68      304.00      8.82 o 
   1  -6   9       42.67       41.72      7.12 o 
   2  -6   9        6.33        5.27      1.40 o 
   3  -6   9       68.17       64.34     13.95 o 
   4  -6   9       66.28       77.75     12.82 o 
   5  -6   9        1.17        2.61      1.81 o 
   6  -6   9       78.72       75.14     13.50 o 
   7  -6   9      110.03      122.51     23.42 o 
  -6  -5   9       21.98       22.28      5.15 o 
  -5  -5   9      118.48      110.92      9.74 o 
  -4  -5   9       49.75       55.77      5.65 o 
  -3  -5   9       95.22      105.66     12.25 o 
  -2  -5   9        0.08        2.05      1.36 o 
  -1  -5   9      164.58      158.49      7.70 o 
   0  -5   9        6.91        6.58      2.12 o 
   1  -5   9      233.74      251.64      6.98 o 
   2  -5   9       32.78       29.23      8.29 o 
   3  -5   9      230.02      241.14      8.20 o 
   4  -5   9       38.97       31.16      8.49 o 
   5  -5   9       12.66       12.07      5.10 o 
   6  -5   9        9.71       12.05      4.47 o 
   7  -5   9      424.97      478.07     16.59 o 
   8  -5   9        7.40        8.21      3.96 o 
  -7  -4   9       76.65       94.59     16.42 o 
  -6  -4   9       33.09       37.43      4.88 o 
  -5  -4   9       35.32       29.52      4.71 o 
  -4  -4   9      128.82      138.86      8.03 o 
  -3  -4   9      277.90      323.69     22.95 o 
  -2  -4   9       93.06       98.85      5.99 o 
  -1  -4   9        0.18        3.53      1.63 o 
   0  -4   9      157.19      166.92     26.06 o 
   1  -4   9        3.23        1.39      1.42 o 
   2  -4   9      129.78      133.75      6.01 o 
   3  -4   9        0.01        1.79      1.75 o 
   4  -4   9        3.74        4.15      2.67 o 
   5  -4   9        7.68        9.08      3.21 o 
   6  -4   9      350.02      348.45     19.43 o 
   7  -4   9        1.98        1.43      2.93 o 
   8  -4   9       81.20       76.01      6.64 o 
   9  -4   9      133.58      137.01      9.16 o 
  -7  -3   9       17.56       12.66      3.64 o 
  -6  -3   9       64.79       75.53      7.51 o 
  -5  -3   9      288.94      280.18     10.69 o 
  -4  -3   9      248.16      246.43      7.99 o 
  -3  -3   9        0.01        3.81      1.47 o 
  -2  -3   9      341.28      329.62      8.93 o 
  -1  -3   9      249.50      258.90      8.16 o 
   0  -3   9        4.38        3.62      2.00 o 
   1  -3   9        9.73       13.81      2.39 o 
   2  -3   9       20.43       21.87      1.56 o 
   3  -3   9      349.18      340.23      9.04 o 
   4  -3   9      103.23      104.61     12.04 o 
   5  -3   9       55.41       54.63      5.43 o 
   6  -3   9        2.02        2.13      1.27 o 
   7  -3   9      190.33      191.82      6.89 o 
   8  -3   9       71.44       66.00      4.00 o 
   9  -3   9        4.05        3.72      1.67 o 
  -7  -2   9       64.71       58.89      5.88 o 
  -6  -2   9      157.30      142.88      7.61 o 
  -5  -2   9       40.38       41.28      3.96 o 
  -4  -2   9        5.38        7.80      1.62 o 
  -3  -2   9      134.54      153.93      5.60 o 
  -2  -2   9      297.50      285.38     10.56 o 
  -1  -2   9       46.66       45.53      4.62 o 
   0  -2   9      131.30      129.46      4.07 o 
   1  -2   9        0.00        0.78      0.65 o 
   2  -2   9      443.62      462.07     11.51 o 
   3  -2   9        0.94        1.62      0.67 o 
   4  -2   9       16.54       14.24      1.78 o 
   5  -2   9       53.64       53.59      3.73 o 
   6  -2   9      349.89      354.31     13.43 o 
   7  -2   9       51.84       56.49      4.68 o 
   8  -2   9        3.45        4.16      2.20 o 
   9  -2   9       10.16        9.73      2.10 o 
  10  -2   9       18.88       20.46      6.73 o 
  -8  -1   9       76.56       72.81      4.78 o 
  -7  -1   9       78.72       74.39      4.53 o 
  -6  -1   9       36.59       36.42      5.53 o 
  -5  -1   9      254.88      250.65      6.62 o 
  -4  -1   9       57.25       76.58      7.10 o 
  -3  -1   9        4.45        3.77      0.98 o 
  -2  -1   9      136.90      151.55      6.76 o 
  -1  -1   9      150.43      165.49      4.79 o 
   0  -1   9       10.55       10.18      1.45 o 
   1  -1   9      677.38      675.82     11.50 o 
   2  -1   9      397.65      408.22     12.59 o 
   3  -1   9      124.71      118.43      6.67 o 
   4  -1   9      690.52      724.20     14.88 o 
   5  -1   9      543.04      551.64     19.41 o 
   6  -1   9        1.43        3.48      1.69 o 
   7  -1   9      204.68      217.59      7.13 o 
   8  -1   9      210.95      209.48      8.55 o 
   9  -1   9        5.62        4.92      2.49 o 
  10  -1   9        9.00        6.32      1.96 o 
  -8   0   9       17.51        9.16      2.73 o 
  -7   0   9        9.14        9.13      1.98 o 
  -6   0   9        9.81        9.92      1.88 o 
  -5   0   9      110.93      104.89      5.42 o 
  -4   0   9       29.86       28.69      2.96 o 
  -3   0   9       82.58       81.54      4.24 o 
  -2   0   9        0.04        2.28      0.95 o 
  -1   0   9        5.13        7.69      1.21 o 
   0   0   9      152.55      146.88      4.81 o 
   1   0   9     1410.36     1425.32     22.32 o 
   2   0   9      231.00      205.66      6.29 o 
   3   0   9     1695.23     1663.01     44.78 o 
   4   0   9      308.85      357.26     11.02 o 
   5   0   9       74.89       70.25      4.68 o 
   6   0   9      233.76      236.43      9.70 o 
   7   0   9      149.22      170.56      8.03 o 
   8   0   9       80.37       74.44      8.11 o 
   9   0   9       18.00       18.42      3.03 o 
  10   0   9       31.74       26.78      4.05 o 
  -8   1   9       10.35       12.36      4.60 o 
  -7   1   9       26.23       27.25      3.84 o 
  -6   1   9       33.49       40.95      3.12 o 
  -5   1   9       65.18       66.74      5.37 o 
  -4   1   9        1.63        4.07      1.20 o 
  -3   1   9        1.47        1.31      1.32 o 
  -2   1   9       24.07       26.21      2.89 o 
  -1   1   9      134.73      117.79      5.21 o 
   0   1   9       41.57       39.30      2.01 o 
   1   1   9      715.06      692.72     10.48 o 
   2   1   9      372.11      361.90      8.69 o 
   3   1   9      952.10     1002.67     18.19 o 
   4   1   9      181.69      200.59      7.03 o 
   5   1   9     1828.05     1974.62     21.98 o 
   6   1   9      119.40      129.69      8.24 o 
   7   1   9       74.17       79.00      4.17 o 
   8   1   9        8.50        3.88      1.57 o 
   9   1   9        2.70        2.65      2.26 o 
  10   1   9        1.19        4.53      3.60 o 
  -8   2   9       21.88       19.81      4.34 o 
  -7   2   9       11.53        7.94      1.96 o 
  -6   2   9        3.20        2.72      1.32 o 
  -5   2   9       38.60       35.07      2.63 o 
  -4   2   9       49.86       44.94      6.68 o 
  -3   2   9       95.40       84.25      2.99 o 
  -2   2   9      800.76      827.96     24.86 o 
  -1   2   9       11.88       14.69      1.82 o 
   0   2   9        9.44       10.41      1.54 o 
   1   2   9     1160.94     1158.54     19.57 o 
   2   2   9      502.58      494.22      7.79 o 
   3   2   9      248.93      249.67     11.91 o 
   4   2   9      101.33       96.51      3.47 o 
   5   2   9      295.86      308.96      9.70 o 
   6   2   9       57.06       56.80      3.34 o 
   7   2   9      186.97      197.05      8.42 o 
   8   2   9      230.11      260.60     13.53 o 
   9   2   9        0.77        3.26      2.22 o 
  10   2   9       21.71       18.51      2.85 o 
  -8   3   9       10.87       11.23      2.98 o 
  -7   3   9        8.97        7.01      2.94 o 
  -6   3   9        4.98        5.04      1.78 o 
  -5   3   9      114.03      116.42      5.62 o 
  -4   3   9      516.04      513.82      9.89 o 
  -3   3   9      329.01      322.98      5.41 o 
  -2   3   9     1375.28     1353.97     21.23 o 
  -1   3   9        3.20        2.80      0.98 o 
   0   3   9      165.29      168.78      5.25 o 
   1   3   9     1034.58     1027.51     17.45 o 
   2   3   9       99.75      103.02      3.21 o 
   3   3   9        5.74        4.97      0.71 o 
   4   3   9      230.45      258.48      8.36 o 
   5   3   9       51.24       50.87      4.85 o 
   6   3   9        0.00        0.90      1.32 o 
   7   3   9        8.65        7.70      1.86 o 
   8   3   9        2.94        5.29      2.36 o 
   9   3   9        4.43        4.17      2.00 o 
  10   3   9       48.43       54.71      5.19 o 
  -8   4   9       65.44       57.51      6.35 o 
  -7   4   9        1.57        3.54      2.06 o 
  -6   4   9       70.22       71.17      5.98 o 
  -5   4   9       85.89       98.57      6.87 o 
  -4   4   9       32.03       34.42      3.09 o 
  -3   4   9      739.52      758.78     24.52 o 
  -2   4   9       16.06       16.63      1.75 o 
  -1   4   9        1.68        1.41      0.37 o 
   0   4   9       90.04       80.82      5.56 o 
   1   4   9      292.89      296.07      6.70 o 
   2   4   9      299.54      310.46      8.88 o 
   3   4   9      515.26      537.74      8.73 o 
   4   4   9       57.07       55.53      5.51 o 
   5   4   9       10.74        7.56      1.56 o 
   6   4   9        9.95       10.85      4.75 o 
   7   4   9        6.17        6.19      3.07 o 
   8   4   9       54.25       56.08      7.93 o 
   9   4   9        0.06        1.06      1.70 o 
  10   4   9       29.19       28.69      4.59 o 
  -8   5   9        1.39        4.36      2.08 o 
  -7   5   9       11.86       12.53      3.47 o 
  -6   5   9      108.94      106.00      6.70 o 
  -5   5   9        0.47        1.02      1.82 o 
  -4   5   9      633.69      641.13     13.37 o 
  -3   5   9        6.83        6.96      1.83 o 
  -2   5   9       35.36       31.10      4.04 o 
  -1   5   9      279.84      282.13     10.00 o 
   0   5   9      198.13      194.74      7.72 o 
   1   5   9       21.31       21.33      3.70 o 
   2   5   9        1.97        1.18      0.47 o 
   3   5   9        0.42        2.96      0.84 o 
   4   5   9       91.48       91.52      4.01 o 
   5   5   9        0.28        0.86      0.57 o 
   6   5   9       79.17       81.76      5.45 o 
   7   5   9       57.73       64.32      4.95 o 
   8   5   9       90.04       91.48      8.83 o 
   9   5   9        2.38        2.31      1.99 o 
  10   5   9       46.72       47.71      5.30 o 
  -7   6   9       11.18        8.72      2.62 o 
  -6   6   9        5.48        5.30      1.84 o 
  -5   6   9       22.39       22.12      5.61 o 
  -4   6   9       56.86       58.32     10.31 o 
  -3   6   9       19.20       22.06      3.12 o 
  -2   6   9      654.96      668.61     15.02 o 
  -1   6   9      393.37      400.40     12.35 o 
   0   6   9        3.10        5.36      1.58 o 
   1   6   9      376.07      353.80     10.79 o 
   2   6   9      766.81      717.62     11.63 o 
   3   6   9        0.02        3.17      1.51 o 
   4   6   9      123.22      104.98      4.42 o 
   5   6   9       38.57       36.44      3.86 o 
   6   6   9       78.41       86.33      3.95 o 
   7   6   9      304.68      319.90     13.32 o 
   8   6   9        1.31        0.90      1.27 o 
   9   6   9       72.89       64.01      9.70 o 
  10   6   9       91.14      101.78      5.82 o 
  -7   7   9       16.39       14.73      3.57 o 
  -6   7   9       35.86       36.02      4.72 o 
  -5   7   9        0.13        3.56      2.16 o 
  -4   7   9       37.16       35.12      6.29 o 
  -3   7   9        1.92        3.94      1.65 o 
  -2   7   9      328.56      313.28      9.98 o 
  -1   7   9       28.47       20.91      2.94 o 
   0   7   9     1976.17     2025.84     21.98 o 
   1   7   9       93.25      106.49      4.79 o 
   2   7   9      243.18      224.09     27.80 o 
   3   7   9       66.81       58.59      3.11 o 
   4   7   9      138.51      123.38      3.85 o 
   5   7   9      105.22      104.46      7.62 o 
   6   7   9      428.51      432.66      9.56 o 
   7   7   9       42.38       49.27      7.95 o 
   8   7   9      153.82      166.70      6.53 o 
   9   7   9      135.67      141.83     11.53 o 
  10   7   9        1.85        3.57      1.99 o 
  -7   8   9        0.51        1.08      1.56 o 
  -6   8   9       31.75       35.53      8.48 o 
  -5   8   9       98.06      117.22      7.43 o 
  -4   8   9       43.57       48.93      5.99 o 
  -3   8   9        4.88        4.30      2.01 o 
  -2   8   9      212.22      216.96     11.83 o 
  -1   8   9      141.71      121.89      7.90 o 
   0   8   9       16.99       18.45      3.04 o 
   1   8   9      154.11      153.94      6.74 o 
   2   8   9      799.90      761.09     15.74 o 
   3   8   9      112.98      108.10      8.57 o 
   4   8   9       89.91       90.01      3.34 o 
   5   8   9      687.25      700.80     10.57 o 
   6   8   9       54.42       62.53      3.40 o 
   7   8   9      329.44      376.03     14.29 o 
   8   8   9      139.57      135.39      8.33 o 
   9   8   9       27.90       28.54      5.35 o 
  -6   9   9       33.21       34.74      4.52 o 
  -5   9   9        2.17        3.55      1.94 o 
  -4   9   9      138.83      140.89     14.49 o 
  -3   9   9       49.11       54.51      5.53 o 
  -2   9   9        5.10        3.12      1.24 o 
  -1   9   9       63.00       62.80      4.79 o 
   0   9   9      220.62      228.63      9.52 o 
   1   9   9      168.21      169.81      9.28 o 
   2   9   9      396.83      403.55     15.26 o 
   3   9   9      361.38      350.67      8.91 o 
   4   9   9      116.10      109.30      5.80 o 
   5   9   9        0.03        2.25      0.99 o 
   6   9   9       48.94       46.67      3.37 o 
   7   9   9        1.28        1.64      1.54 o 
   8   9   9       18.10       20.81      4.78 o 
   9   9   9       15.52       13.03      4.01 o 
  -6  10   9       22.51       18.18      4.17 o 
  -5  10   9       43.91       45.86      5.38 o 
  -4  10   9       44.48       49.41      5.18 o 
  -3  10   9       23.68       31.51      4.60 o 
  -2  10   9      288.26      295.30     23.21 o 
  -1  10   9        1.05        1.57      1.76 o 
   0  10   9       22.15       25.03      2.72 o 
   1  10   9      498.65      498.71     10.73 o 
   2  10   9       14.85       12.24      2.33 o 
   3  10   9      132.31      130.73      4.69 o 
   4  10   9      203.84      231.92      9.26 o 
   5  10   9       78.01       80.90      5.19 o 
   6  10   9        8.97        7.05      1.48 o 
   7  10   9      381.20      466.19     15.67 o 
   8  10   9        1.41        2.43      2.64 o 
   9  10   9       41.81       29.11      4.58 o 
  -5  11   9       77.62       90.05      9.62 o 
  -4  11   9       19.22       16.41      4.71 o 
  -3  11   9      173.76      196.49     17.75 o 
  -2  11   9       12.08       10.36      3.01 o 
  -1  11   9       24.97       30.80      4.09 o 
   0  11   9       71.58       69.29      5.92 o 
   1  11   9       50.46       47.32      4.45 o 
   2  11   9       59.31       58.29     12.43 o 
   3  11   9       60.13       58.31      3.55 o 
   4  11   9        1.23        1.79      1.43 o 
   5  11   9       15.81       14.75      2.63 o 
   6  11   9      169.94      174.98      6.63 o 
   7  11   9       52.89       55.47     11.71 o 
   8  11   9       25.38       33.05      5.47 o 
  -4  12   9       45.10       47.62      5.61 o 
  -3  12   9        2.93        3.80      1.97 o 
  -2  12   9       51.76       43.77      7.85 o 
  -1  12   9      395.43      453.51     10.03 o 
   0  12   9        6.50        7.05      1.99 o 
   1  12   9       83.22       92.68      6.56 o 
   2  12   9        0.26        2.39      2.80 o 
   3  12   9       12.54       11.50      2.30 o 
   4  12   9       41.64       47.25      3.33 o 
   5  12   9       61.64       61.44      6.85 o 
   6  12   9       13.47       10.63      2.56 o 
   7  12   9       40.72       46.11      6.21 o 
  -3  13   9        0.91        1.83      1.85 o 
  -2  13   9       28.69       25.08      3.63 o 
  -1  13   9       71.62       69.24      5.61 o 
   0  13   9       22.09       19.75      3.03 o 
   1  13   9      194.20      196.35     13.56 o 
   2  13   9        0.44        1.08      1.46 o 
   3  13   9       92.85      112.01     14.13 o 
   4  13   9        0.80        3.27      1.94 o 
   5  13   9       98.44       91.54     11.51 o 
   6  13   9       24.92       20.22      4.90 o 
  -2  14   9        0.44        1.85      1.79 o 
  -1  14   9       61.53       53.38     10.60 o 
   0  14   9        1.95        2.20      1.75 o 
   1  14   9        3.33        3.47      2.33 o 
   2  14   9       25.30       27.59      3.07 o 
   3  14   9       75.86       75.81      6.87 o 
   4  14   9       43.68       37.49      3.93 o 
   5  14   9       63.04       63.07      4.33 o 
   1  15   9       34.74       30.99      4.42 o 
   2  15   9        3.96        1.68      1.92 o 
   0  -9  10        3.74        3.31      1.89 o 
   2  -9  10       16.18        8.86      4.37 o 
  -2  -8  10        4.53        3.58      2.02 o 
  -1  -8  10        8.52        9.39      2.44 o 
   0  -8  10       64.33       71.96     13.60 o 
   1  -8  10       28.74       18.86      6.46 o 
   2  -8  10       21.03       24.04      7.98 o 
   3  -8  10        7.95       10.98      3.74 o 
   4  -8  10        0.61        2.26      1.87 o 
  -4  -7  10       81.90       73.63     11.49 o 
  -3  -7  10        0.36        4.52      3.61 o 
  -2  -7  10      154.58      137.34     11.21 o 
  -1  -7  10        4.45        3.17      2.01 o 
   0  -7  10        0.05        6.29      3.90 o 
   1  -7  10        5.94        4.26      1.85 o 
   2  -7  10       27.01       32.57      9.18 o 
   3  -7  10       43.86       45.40     11.75 o 
   4  -7  10       14.06       17.72      4.26 o 
   5  -7  10       74.28       67.32     19.38 o 
   6  -7  10        0.37        1.81      3.57 o 
  -5  -6  10       25.22       22.51      3.92 o 
  -4  -6  10        0.13        3.02      1.58 o 
  -3  -6  10      123.62      144.34      9.19 o 
  -2  -6  10       43.52       46.04      4.96 o 
  -1  -6  10       30.96       35.84      5.91 o 
   0  -6  10       73.52       70.67     12.81 o 
   1  -6  10       74.81       64.24      8.46 o 
   2  -6  10        8.21        5.22      3.82 o 
   3  -6  10      178.00      187.90     26.04 o 
   4  -6  10        6.00        4.67      2.60 o 
   5  -6  10      183.93      173.60     31.33 o 
   6  -6  10       94.39      100.86     20.91 o 
   7  -6  10       52.79       46.58     13.82 o 
  -5  -5  10       75.86       81.64      9.28 o 
  -4  -5  10      139.89      162.46     20.12 o 
  -3  -5  10       81.09       89.97     11.67 o 
  -2  -5  10       31.28       28.97      3.50 o 
  -1  -5  10        7.58        7.54      1.73 o 
   0  -5  10       50.67       47.58      7.98 o 
   2  -5  10      626.17      620.60     19.66 o 
   3  -5  10      111.09      115.89     20.07 o 
   4  -5  10       49.26       47.80     10.33 o 
   5  -5  10       77.85       96.42     20.72 o 
   6  -5  10       62.02       62.42     18.63 o 
   7  -5  10       23.14       26.30      7.51 o 
   8  -5  10      351.19      310.88     43.00 o 
  -6  -4  10      252.81      245.74     11.02 o 
  -5  -4  10      246.51      255.93     14.27 o 
  -4  -4  10        0.07        1.74      1.39 o 
  -3  -4  10       38.11       53.83      5.36 o 
  -2  -4  10      185.70      195.96      9.10 o 
  -1  -4  10       19.09       17.77      2.56 o 
   0  -4  10        3.87        4.59      1.56 o 
   1  -4  10      154.26      171.04     14.65 o 
   2  -4  10       43.71       38.80     11.12 o 
   3  -4  10       30.33       40.86      8.85 o 
   4  -4  10      552.57      561.41     18.74 o 
   5  -4  10        0.20        0.36      2.31 o 
   6  -4  10       27.33       23.79      9.12 o 
   7  -4  10       46.78       39.68      7.82 o 
   8  -4  10       99.55       89.64     19.93 o 
  -6  -3  10      249.87      266.17     27.49 o 
  -5  -3  10        2.20        3.90      1.46 o 
  -4  -3  10      185.33      197.38      8.71 o 
  -3  -3  10      239.28      257.12     10.99 o 
  -2  -3  10        7.51        6.77      2.06 o 
  -1  -3  10       33.32       31.00      3.35 o 
   0  -3  10      344.91      353.73     22.41 o 
   1  -3  10        1.60        2.16      0.92 o 
   2  -3  10      428.19      438.64     10.14 o 
   3  -3  10      181.17      182.57      8.17 o 
   5  -3  10      128.14      147.80     25.09 o 
   6  -3  10      179.50      205.37     26.76 o 
   7  -3  10        8.34        6.38      2.21 o 
   8  -3  10       74.26       63.49     16.65 o 
   9  -3  10       37.57       43.09      5.31 o 
  -7  -2  10        3.22        4.97      2.30 o 
  -6  -2  10       21.34       24.93      5.32 o 
  -5  -2  10       61.03       63.04      5.03 o 
  -4  -2  10       41.06       50.14      4.39 o 
  -3  -2  10      452.58      451.29     13.16 o 
  -2  -2  10        4.37        2.08      0.77 o 
  -1  -2  10       27.82       22.29      2.43 o 
   0  -2  10       15.44       16.75      1.92 o 
   1  -2  10      108.06      109.95      6.96 o 
   2  -2  10        0.08        1.36      0.53 o 
   3  -2  10      522.76      492.84     14.70 o 
   4  -2  10      516.46      555.77     12.10 o 
   5  -2  10       26.64       33.75      3.54 o 
   6  -2  10       64.20       65.49      4.82 o 
   7  -2  10      144.78      141.21      5.43 o 
   8  -2  10       25.06       27.05      3.23 o 
   9  -2  10        4.18        5.38      1.97 o 
  -7  -1  10      117.85      119.39      6.07 o 
  -6  -1  10      132.14      143.87     10.24 o 
  -5  -1  10       55.72       52.73      4.22 o 
  -4  -1  10      176.29      164.28      7.90 o 
  -3  -1  10      184.08      211.20     14.38 o 
  -2  -1  10      120.57      102.09      7.12 o 
  -1  -1  10     1031.65     1129.41     25.95 o 
   0  -1  10       37.28       43.60      5.05 o 
   1  -1  10      653.04      652.87     10.76 o 
   2  -1  10      352.31      335.44      5.22 o 
   3  -1  10       38.79       36.82      5.84 o 
   4  -1  10       35.48       30.73      2.69 o 
   5  -1  10      141.40      145.61     13.81 o 
   6  -1  10      188.31      184.93      6.19 o 
   7  -1  10       90.00       91.21      6.42 o 
   8  -1  10        0.07        4.17      2.44 o 
   9  -1  10       10.94        8.40      2.02 o 
  -7   0  10       39.53       34.81      3.75 o 
  -6   0  10       49.85       46.46      3.58 o 
  -5   0  10      103.36       93.06      5.82 o 
  -4   0  10       23.38       29.70      3.02 o 
  -3   0  10      298.63      287.64     11.55 o 
  -2   0  10        0.03        1.86      0.78 o 
  -1   0  10        0.06        1.74      0.67 o 
   0   0  10      223.77      210.77      5.31 o 
   1   0  10     1800.44     1800.70     27.35 o 
   2   0  10       74.94       79.78      3.61 o 
   3   0  10      944.12      955.87     18.82 o 
   4   0  10        6.81       12.83      3.64 o 
   5   0  10        9.08        8.20      2.50 o 
   6   0  10        1.81        2.31      1.67 o 
   7   0  10      197.83      204.24      7.66 o 
   8   0  10      130.03      141.53      7.17 o 
   9   0  10        0.11        3.65      2.11 o 
  10   0  10      120.18      104.17      7.97 o 
  -7   1  10       31.05       29.16      3.77 o 
  -6   1  10       10.03       10.24      1.85 o 
  -5   1  10       50.26       48.89      3.25 o 
  -4   1  10       36.54       42.74      3.22 o 
  -3   1  10       46.39       47.34      3.58 o 
  -2   1  10      165.79      160.88      5.74 o 
  -1   1  10      418.42      408.28      7.62 o 
   0   1  10        3.20        4.73      1.02 o 
   1   1  10       41.95       44.95      4.28 o 
   2   1  10      135.69      122.78      2.48 o 
   3   1  10     1320.91     1320.15     25.52 o 
   4   1  10       86.26       91.21      3.66 o 
   5   1  10       30.57       29.18      2.73 o 
   6   1  10       78.09       78.38      6.97 o 
   7   1  10        1.44        3.22      2.15 o 
   8   1  10      237.07      238.02      7.42 o 
   9   1  10       13.96       14.15      2.54 o 
  10   1  10      131.01      115.91      5.98 o 
  -7   2  10        6.42        6.42      2.00 o 
  -6   2  10       40.22       42.31      6.72 o 
  -5   2  10        3.24        5.52      1.92 o 
  -4   2  10        0.72        2.33      1.28 o 
  -3   2  10      211.05      210.67      8.10 o 
  -2   2  10      100.49       98.83      6.28 o 
  -1   2  10       33.71       31.14      1.94 o 
   0   2  10      365.26      367.87     13.51 o 
   1   2  10       66.54       66.04      2.53 o 
   2   2  10      247.70      240.72      6.00 o 
   3   2  10       70.23       57.66      4.46 o 
   4   2  10       56.79       51.73      2.82 o 
   5   2  10      550.09      562.42     14.37 o 
   6   2  10        2.44        5.07      2.15 o 
   7   2  10      228.11      234.63      7.27 o 
   8   2  10       16.93       13.32      5.72 o 
   9   2  10       62.94       56.72      5.13 o 
  10   2  10       67.65       53.75      4.30 o 
  -7   3  10       49.37       42.11      5.32 o 
  -6   3  10        0.82        2.29      1.34 o 
  -5   3  10        0.01        2.62      1.92 o 
  -4   3  10       13.12        8.48      1.79 o 
  -3   3  10      261.66      254.54      5.56 o 
  -2   3  10      761.53      758.94     21.97 o 
  -1   3  10      716.32      724.80     21.10 o 
   0   3  10      809.50      823.17     13.46 o 
   1   3  10      318.38      305.66      7.42 o 
   2   3  10       82.55       80.68      3.05 o 
   3   3  10      279.61      258.67      6.23 o 
   4   3  10      453.13      456.05     10.86 o 
   5   3  10       20.97       19.97      2.14 o 
   6   3  10       43.99       49.51      6.53 o 
   7   3  10       13.34       13.38      2.33 o 
   8   3  10       74.90       70.58      5.39 o 
   9   3  10       48.91       50.39      4.64 o 
  10   3  10        0.82        2.94      2.10 o 
  -7   4  10        6.13        5.42      2.38 o 
  -6   4  10        5.17        6.55      3.03 o 
  -5   4  10      223.03      226.84     10.02 o 
  -4   4  10       46.26       52.87      4.72 o 
  -3   4  10       11.29       13.13      2.47 o 
  -2   4  10      341.06      318.49     10.79 o 
  -1   4  10      225.94      221.27      5.60 o 
   0   4  10      502.02      513.02      9.07 o 
   1   4  10       60.00       63.88      2.08 o 
   2   4  10      233.74      236.39      6.43 o 
   3   4  10      218.86      210.26     10.31 o 
   4   4  10      136.44      122.61      4.64 o 
   5   4  10      172.74      187.61      8.08 o 
   6   4  10       81.80       78.02     11.43 o 
   7   4  10       54.67       64.55      3.93 o 
   8   4  10       28.96       34.66      4.96 o 
   9   4  10       51.19       49.60      5.03 o 
  10   4  10       33.18       31.78      4.21 o 
  -7   5  10       50.80       46.45      7.99 o 
  -6   5  10      140.54      144.82      8.71 o 
  -5   5  10      175.33      177.03      6.78 o 
  -4   5  10      183.43      184.97      9.78 o 
  -3   5  10     1141.31     1175.36     27.67 o 
  -2   5  10      211.36      201.80      8.89 o 
  -1   5  10        0.19        1.81      1.51 o 
   0   5  10      790.26      764.75     16.25 o 
   1   5  10      366.83      356.69      8.29 o 
   2   5  10       85.35       75.34      2.48 o 
   3   5  10       13.70       16.98      1.24 o 
   4   5  10       10.72       12.36      1.06 o 
   5   5  10        1.11        3.28      1.13 o 
   6   5  10       34.74       34.65      2.76 o 
   7   5  10       50.91       55.15      4.30 o 
   8   5  10        3.34        5.55      2.00 o 
   9   5  10      135.46      139.52      8.63 o 
  10   5  10       62.44       60.17      4.62 o 
  -7   6  10        3.07        3.13      3.29 o 
  -6   6  10        0.01        3.39      3.03 o 
  -5   6  10       79.70       88.32     13.45 o 
  -4   6  10      766.07      812.80     14.91 o 
  -3   6  10      166.41      174.27      8.18 o 
  -2   6  10      967.97     1012.30     20.49 o 
  -1   6  10      356.05      353.24     10.26 o 
   0   6  10      218.13      208.61      6.91 o 
   1   6  10        2.27        3.29      1.33 o 
   2   6  10      245.69      221.66      6.99 o 
   3   6  10        8.09        5.00      0.99 o 
   4   6  10      107.10       93.12      2.46 o 
   5   6  10       49.07       57.15      4.10 o 
   6   6  10        6.01        7.29      2.76 o 
   7   6  10        8.57       11.77      2.49 o 
   8   6  10      100.67      100.74      5.38 o 
   9   6  10      128.22      123.90      9.00 o 
  10   6  10        5.58        7.64      2.94 o 
  -7   7  10       37.38       42.72      7.26 o 
  -6   7  10      128.69      139.08     11.94 o 
  -5   7  10       15.15       13.21      3.01 o 
  -4   7  10       19.84       18.23      3.37 o 
  -3   7  10       19.50       21.24      5.80 o 
  -2   7  10      251.44      242.85      7.30 o 
  -1   7  10      338.75      314.40     12.93 o 
   0   7  10      374.87      381.00     14.07 o 
   1   7  10      619.22      584.13     12.84 o 
   2   7  10        1.21        2.82      1.72 o 
   3   7  10       91.44       94.51      3.49 o 
   4   7  10      163.94      147.25      5.03 o 
   5   7  10       58.24       62.01      3.11 o 
   6   7  10      383.95      387.65      9.38 o 
   7   7  10      218.98      255.07     18.53 o 
   8   7  10       14.47        9.25      2.14 o 
   9   7  10        1.68        4.04      2.08 o 
  10   7  10       59.14       48.79      8.28 o 
  -6   8  10       11.86        6.81      2.27 o 
  -5   8  10        5.97        8.64      2.75 o 
  -4   8  10      201.20      196.75      8.76 o 
  -3   8  10        3.58        7.12      3.60 o 
  -2   8  10       28.08       23.75      4.70 o 
  -1   8  10      152.59      123.15      8.03 o 
   0   8  10      244.13      263.57     10.68 o 
   1   8  10       49.05       39.56      2.70 o 
   2   8  10      190.87      190.26      8.16 o 
   3   8  10        1.69        2.70      2.20 o 
   4   8  10      108.06      105.77      3.56 o 
   5   8  10        6.04        3.89      0.99 o 
   6   8  10      282.72      262.46     11.50 o 
   7   8  10       28.24       29.44      8.30 o 
   8   8  10      330.51      347.37     24.16 o 
   9   8  10       59.90       65.23      4.97 o 
  -6   9  10       87.59       80.62     10.39 o 
  -5   9  10       91.70       81.69      6.84 o 
  -4   9  10       12.02        9.23      2.58 o 
  -3   9  10       58.98       50.25      7.02 o 
  -2   9  10        0.02        1.88      1.55 o 
  -1   9  10        5.68        7.98      2.16 o 
   0   9  10       60.20       59.15      3.66 o 
   1   9  10      100.87       98.59      5.74 o 
   2   9  10       10.10        6.90      3.13 o 
   3   9  10     1142.95     1210.44     16.61 o 
   4   9  10       72.07       77.59      5.65 o 
   5   9  10      259.41      251.22      6.96 o 
   6   9  10      132.47      128.84      7.40 o 
   7   9  10      121.91      108.54     14.44 o 
   8   9  10        8.27        9.62      2.19 o 
   9   9  10       70.82       52.93      6.78 o 
  -5  10  10       18.52       21.38      4.12 o 
  -4  10  10      127.34      149.65     10.95 o 
  -3  10  10       42.76       43.73      6.90 o 
  -2  10  10       66.41       59.93      9.88 o 
  -1  10  10      113.78      118.60      6.73 o 
   0  10  10       16.30       18.02      2.63 o 
   1  10  10       13.09       11.72      1.93 o 
   2  10  10      471.75      480.77     11.05 o 
   3  10  10      181.19      174.28      6.86 o 
   4  10  10       87.32       89.95      4.33 o 
   5  10  10      270.30      266.77     11.51 o 
   6  10  10       96.29      102.64     18.96 o 
   7  10  10        4.65        4.14      2.65 o 
  -5  11  10      685.56      789.48     19.91 o 
  -4  11  10        0.04        2.37      2.05 o 
  -3  11  10      167.85      202.02     23.10 o 
  -2  11  10       76.94       77.99     12.74 o 
  -1  11  10       22.74       26.35      3.94 o 
   0  11  10       24.47       25.79      4.52 o 
   1  11  10      236.23      247.88     10.21 o 
   2  11  10        1.26        3.74      3.04 o 
   3  11  10      173.58      176.89     10.69 o 
   4  11  10      160.60      172.07      5.75 o 
   5  11  10      118.62      114.50      4.70 o 
   6  11  10       49.05       37.47      4.58 o 
   7  11  10       31.33       30.09     10.43 o 
   8  11  10        1.21        3.25      2.93 o 
  -4  12  10       37.77       34.19      4.61 o 
  -3  12  10      178.61      184.59     16.44 o 
  -2  12  10       45.15       38.61      7.72 o 
  -1  12  10       46.86       47.21      3.82 o 
   0  12  10      203.21      218.13      8.32 o 
   1  12  10        1.40        3.34      1.82 o 
   2  12  10      266.46      284.15      7.74 o 
   3  12  10        4.96        4.96      1.98 o 
   4  12  10        9.30        8.70      2.03 o 
   5  12  10        0.02        0.75      2.26 o 
   6  12  10      150.08      142.74     15.91 o 
   7  12  10       58.84       57.58     15.53 o 
  -3  13  10       87.29       82.50     11.88 o 
  -2  13  10        9.22        7.16      2.33 o 
  -1  13  10        0.02        1.50      1.63 o 
   0  13  10       11.25       11.69      2.90 o 
   1  13  10       83.88       96.55      8.32 o 
   2  13  10       29.66       26.59      4.63 o 
   3  13  10        1.78        3.59      1.74 o 
   4  13  10       58.93       57.80      3.91 o 
   5  13  10      116.30      112.71      9.16 o 
   6  13  10        1.65        4.51      3.75 o 
  -1  14  10       18.81       12.09      3.12 o 
   0  14  10      101.33      106.56      5.50 o 
   1  14  10       79.53       69.83     12.87 o 
   2  14  10       20.63       22.19      3.10 o 
   3  14  10       34.53       33.84      3.82 o 
   4  14  10      121.53      128.87     14.17 o 
   5  14  10        1.90        3.29      2.38 o 
   0  -8  11       49.19       46.86      8.86 o 
   2  -8  11       13.28        9.00      4.33 o 
  -2  -7  11        0.06        3.16      2.14 o 
  -1  -7  11        5.19        6.05      3.65 o 
   0  -7  11        5.44        3.54      1.90 o 
   1  -7  11       29.63       21.46     10.01 o 
   2  -7  11        3.65        2.89      4.37 o 
   3  -7  11        1.42        6.04      2.32 o 
   4  -7  11        5.37        3.64      2.83 o 
   5  -7  11       40.20       43.32     15.85 o 
  -3  -6  11       72.35       81.71      7.57 o 
  -2  -6  11      145.24      153.41     14.98 o 
  -1  -6  11      186.63      201.75     12.43 o 
   0  -6  11        3.56        4.60      2.34 o 
   2  -6  11      111.07      130.15     22.73 o 
   3  -6  11      228.61      220.66     37.33 o 
   4  -6  11      232.74      259.31     20.51 o 
   5  -6  11       20.26       10.22      4.36 o 
   6  -6  11       11.52        8.73      2.56 o 
  -4  -5  11        9.10        8.69      2.26 o 
  -3  -5  11       69.39       75.64      9.76 o 
  -2  -5  11       52.42       54.95      5.99 o 
  -1  -5  11       17.43       15.42      2.94 o 
   0  -5  11      251.34      287.92     11.58 o 
   1  -5  11       35.05       33.55      6.54 o 
   2  -5  11        6.47       10.26      3.67 o 
   4  -5  11      122.33      134.05     20.71 o 
   5  -5  11       97.84      107.43     22.89 o 
   6  -5  11      109.54       93.13     22.60 o 
   7  -5  11        0.38        2.61      2.46 o 
  -5  -4  11       36.97       38.14      5.81 o 
  -4  -4  11      356.54      367.74     23.70 o 
  -3  -4  11      119.91      130.40     10.02 o 
  -2  -4  11        5.94       13.40      3.10 o 
  -1  -4  11       66.85       64.10      5.32 o 
   0  -4  11        6.14        6.58      3.05 o 
   1  -4  11        6.14        4.85      3.04 o 
   2  -4  11       62.36       63.61     15.61 o 
   3  -4  11       63.20       77.03     16.13 o 
   5  -4  11        6.87        9.61      3.07 o 
   6  -4  11       51.12       64.85     13.50 o 
   7  -4  11       12.76       10.21      5.58 o 
   8  -4  11       23.25       32.26      7.69 o 
  -5  -3  11        0.90        0.49      1.12 o 
  -4  -3  11      103.48      102.11     11.69 o 
  -3  -3  11       56.09       50.48      4.46 o 
  -2  -3  11       27.05       35.24      4.33 o 
  -1  -3  11        5.06        7.79      1.64 o 
   0  -3  11      124.61      119.19     14.06 o 
   1  -3  11        2.41        6.13      2.87 o 
   2  -3  11       28.14       33.23      7.89 o 
   3  -3  11       31.58       31.04      7.99 o 
   4  -3  11       20.12       17.91      6.51 o 
   5  -3  11       67.46       79.39     17.49 o 
   7  -3  11       22.44       14.44      6.05 o 
   8  -3  11        0.41        0.46      1.86 o 
  -6  -2  11        3.79        3.70      2.08 o 
  -5  -2  11       16.46       11.86      2.36 o 
  -4  -2  11        8.16        9.41      1.99 o 
  -3  -2  11        0.11        2.17      1.22 o 
  -2  -2  11       22.86       17.01      2.61 o 
  -1  -2  11       48.18       49.49      5.22 o 
   0  -2  11       59.14       58.08      7.40 o 
   1  -2  11       56.83       68.32     14.86 o 
   2  -2  11        1.58        2.52      1.65 o 
   3  -2  11       16.49       15.68      6.24 o 
   4  -2  11       35.41       36.53      6.65 o 
   5  -2  11       42.93       37.72      3.30 o 
   6  -2  11      111.71      113.02      5.69 o 
   7  -2  11       13.13       10.22      2.57 o 
   8  -2  11       23.08       16.87      2.97 o 
  -6  -1  11        0.64        2.58      1.66 o 
  -5  -1  11        0.01        1.81      1.70 o 
  -4  -1  11      136.88      141.82      6.78 o 
  -3  -1  11       49.33       53.91      6.19 o 
  -2  -1  11       86.67       85.28      4.75 o 
  -1  -1  11      218.62      219.39      5.42 o 
   0  -1  11      181.42      188.39      7.57 o 
   1  -1  11       17.47       20.95      2.73 o 
   2  -1  11       96.64       97.51      4.15 o 
   3  -1  11       27.80       26.14      4.92 o 
   4  -1  11       14.01       15.30      3.01 o 
   5  -1  11        0.51        2.10      1.25 o 
   6  -1  11      173.48      186.09      8.10 o 
   7  -1  11        1.60        3.92      2.31 o 
   8  -1  11       53.46       60.48      5.12 o 
   9  -1  11        3.61        3.60      2.20 o 
  -6   0  11      115.24       97.59      7.59 o 
  -5   0  11       16.08       14.67      1.89 o 
  -4   0  11        0.08        2.34      1.63 o 
  -3   0  11       53.59       58.62      7.28 o 
  -2   0  11        2.58        3.26      1.74 o 
  -1   0  11      324.76      332.03      6.68 o 
   0   0  11       25.51       25.03      3.22 o 
   1   0  11      180.97      171.83      7.21 o 
   2   0  11        0.68        1.88      0.67 o 
   3   0  11       48.65       47.61      6.84 o 
   4   0  11        0.57        1.42      1.13 o 
   5   0  11        0.45        2.22      1.10 o 
   6   0  11       32.75       36.89      2.84 o 
   7   0  11       29.60       27.82      2.74 o 
   8   0  11        3.56        3.10      2.12 o 
   9   0  11        0.01        2.22      1.78 o 
  -7   1  11       38.02       33.35      6.11 o 
  -6   1  11        1.45        1.58      1.45 o 
  -5   1  11        0.14        1.87      1.01 o 
  -4   1  11       32.51       26.53      2.36 o 
  -3   1  11       10.75        7.70      1.89 o 
  -2   1  11       59.26       49.11      3.66 o 
  -1   1  11        9.59        8.72      1.27 o 
   0   1  11       13.04       17.20      1.33 o 
   1   1  11      509.30      512.95     10.27 o 
   2   1  11      269.21      255.17      5.71 o 
   3   1  11      119.92      112.33      5.39 o 
   4   1  11        0.76        3.07      1.14 o 
   5   1  11       67.40       78.59      4.82 o 
   6   1  11      103.69      102.71      5.82 o 
   7   1  11        0.78        2.30      1.46 o 
   8   1  11       79.57       73.06      4.29 o 
   9   1  11        0.97        1.60      1.80 o 
  -7   2  11        3.61        4.63      2.35 o 
  -6   2  11       86.88       95.57      8.35 o 
  -5   2  11        2.27        2.25      2.03 o 
  -4   2  11       56.96       60.42      3.33 o 
  -3   2  11       30.64       31.11      3.50 o 
  -2   2  11        3.24        2.97      0.76 o 
  -1   2  11      100.19       88.80      3.60 o 
   0   2  11      809.88      825.10     15.45 o 
   1   2  11        0.16        0.91      0.63 o 
   2   2  11       65.27       64.04      2.98 o 
   3   2  11      128.06      124.48      5.94 o 
   4   2  11      107.64      101.18      7.20 o 
   5   2  11       16.41       15.13      2.25 o 
   6   2  11        4.16        3.48      1.73 o 
   7   2  11      111.29       97.28      4.64 o 
   8   2  11        3.07        4.32      3.50 o 
   9   2  11       64.04       62.01      4.61 o 
  10   2  11       23.71       21.32      3.52 o 
  -7   3  11        0.06        1.05      1.65 o 
  -6   3  11        0.47        1.26      1.36 o 
  -5   3  11        0.04        2.58      1.60 o 
  -4   3  11       52.60       65.10      5.20 o 
  -3   3  11        3.15        3.08      1.42 o 
  -2   3  11       55.74       48.20      3.49 o 
  -1   3  11      243.99      244.74      5.78 o 
   0   3  11      666.18      640.69     15.62 o 
   1   3  11      101.35      103.02      3.21 o 
   2   3  11     1023.17     1016.76     15.39 o 
   3   3  11      251.56      244.44      7.36 o 
   4   3  11       13.36       18.30      2.97 o 
   5   3  11       79.14       75.39      4.82 o 
   6   3  11      428.53      446.15     17.66 o 
   7   3  11       24.17       24.22      2.60 o 
   8   3  11       43.29       43.33      5.49 o 
   9   3  11       26.13       23.91      3.35 o 
  10   3  11       10.14       10.29      4.15 o 
  -7   4  11       60.68       63.81      8.60 o 
  -6   4  11      150.90      144.95     11.99 o 
  -5   4  11        0.20        2.06      1.36 o 
  -4   4  11       23.83       20.08      2.83 o 
  -3   4  11       18.34       21.18      3.21 o 
  -2   4  11        1.43        3.13      1.76 o 
  -1   4  11      209.71      214.56      9.10 o 
   0   4  11        2.56        4.87      0.84 o 
   1   4  11      316.59      322.26      7.39 o 
   2   4  11       42.00       32.27      1.90 o 
   3   4  11       14.01       10.14      1.75 o 
   4   4  11        0.52        3.78      1.15 o 
   5   4  11      388.41      379.75      9.59 o 
   6   4  11        0.60        1.65      1.61 o 
   7   4  11       61.20       59.97      3.72 o 
   8   4  11        0.24        2.23      1.62 o 
   9   4  11       30.83       32.13      3.41 o 
  10   4  11       35.90       41.55      4.16 o 
  -7   5  11       48.62       42.56      6.88 o 
  -6   5  11       96.81      101.28      9.75 o 
  -5   5  11       28.23       28.62      5.33 o 
  -4   5  11        8.84        9.03      3.39 o 
  -3   5  11       54.16       51.44      7.16 o 
  -2   5  11        9.04       10.34      2.57 o 
  -1   5  11      232.27      247.47      7.76 o 
   0   5  11       87.91      100.52      5.00 o 
   1   5  11      218.53      196.42      6.46 o 
   2   5  11      167.64      192.46      4.66 o 
   3   5  11       11.73        7.05      1.10 o 
   4   5  11        0.38        2.33      1.29 o 
   5   5  11       43.62       47.33      2.94 o 
   6   5  11       36.78       36.70      5.09 o 
   7   5  11       77.37       78.85      4.26 o 
   8   5  11       34.43       34.49      5.04 o 
   9   5  11        6.75        4.47      2.52 o 
  10   5  11        1.07        3.26      2.14 o 
  -6   6  11       33.18       36.33      4.45 o 
  -5   6  11      107.79       82.92     22.10 o 
  -4   6  11      149.90      146.41     19.52 o 
  -3   6  11      203.81      193.38     12.06 o 
  -2   6  11       56.10       55.70      7.24 o 
  -1   6  11       61.63       57.97      6.64 o 
   0   6  11        3.42        6.20      1.49 o 
   1   6  11      219.69      223.64      9.26 o 
   2   6  11       70.12       71.43      4.54 o 
   3   6  11        4.81        3.35      1.15 o 
   4   6  11      171.18      146.86      8.06 o 
   5   6  11        1.23        2.74      2.21 o 
   6   6  11        8.99       12.37      2.09 o 
   7   6  11       47.18       61.38      6.50 o 
   8   6  11        0.78        2.14      1.51 o 
   9   6  11       12.19       13.45      2.75 o 
  -6   7  11       54.82       50.72      5.70 o 
  -5   7  11       23.99       25.44      4.25 o 
  -4   7  11      297.93      320.28     11.94 o 
  -3   7  11      317.50      320.21     10.90 o 
  -2   7  11      213.12      219.83      7.26 o 
  -1   7  11      120.77      131.32      8.77 o 
   0   7  11       11.89       17.01      2.34 o 
   1   7  11      179.91      156.52      7.06 o 
   2   7  11       10.88       11.01      1.81 o 
   3   7  11       11.65       11.66      1.94 o 
   4   7  11      100.61       94.81      4.49 o 
   5   7  11        3.34        1.82      0.95 o 
   6   7  11        9.02        7.00      1.71 o 
   7   7  11        9.92        7.08      5.12 o 
   8   7  11       25.01       27.79      4.92 o 
   9   7  11        2.08        1.99      1.67 o 
  -6   8  11       42.58       35.01      4.57 o 
  -5   8  11      110.06      114.71     13.05 o 
  -4   8  11       50.09       54.63      5.32 o 
  -3   8  11       33.38       33.63      6.90 o 
  -2   8  11       82.54       80.44     10.22 o 
  -1   8  11        4.42        2.07      1.78 o 
   0   8  11        1.42        2.50      2.67 o 
   1   8  11        4.21        5.41      1.95 o 
   2   8  11        9.44        8.37      1.47 o 
   3   8  11        0.53        0.85      1.03 o 
   4   8  11        4.34        3.35      1.09 o 
   5   8  11      196.36      208.80     10.51 o 
   6   8  11       84.56       84.55      5.55 o 
   7   8  11       32.96       29.86      4.38 o 
   8   8  11       11.02       16.48      3.15 o 
   9   8  11        3.17        4.17      1.70 o 
  -5   9  11       23.84       18.79      5.39 o 
  -4   9  11       94.56       97.44      8.39 o 
  -3   9  11       64.53       59.14      5.40 o 
  -2   9  11        6.43        6.35      2.13 o 
  -1   9  11        1.95        1.83      1.73 o 
   0   9  11        1.73        2.85      2.40 o 
   1   9  11       19.63       18.77      2.57 o 
   2   9  11        2.32        3.76      1.47 o 
   3   9  11       35.74       32.73      2.67 o 
   4   9  11       18.73       18.47      2.99 o 
   5   9  11      340.48      336.34     18.72 o 
   6   9  11       66.23       74.91      7.01 o 
   7   9  11       25.82       28.23      8.11 o 
   8   9  11       81.97       82.78     10.63 o 
   9   9  11        9.14        8.29      5.62 o 
  -5  10  11       61.42       62.00      6.50 o 
  -4  10  11       55.31       54.27      7.57 o 
  -3  10  11       26.52       29.95      4.35 o 
  -2  10  11       24.50       22.00      4.14 o 
  -1  10  11        1.49        7.69      2.19 o 
   0  10  11       29.81       29.90      3.33 o 
   1  10  11       82.61       83.36      7.01 o 
   2  10  11       13.56       14.62      3.87 o 
   3  10  11        1.16        3.00      1.65 o 
   4  10  11       66.78       69.54      4.67 o 
   5  10  11       88.67       85.61     14.77 o 
   6  10  11       24.79       32.69      6.49 o 
   7  10  11       52.62       49.60     12.31 o 
   8  10  11       24.09       11.28      7.03 o 
  -4  11  11      110.60      108.39      7.98 o 
  -3  11  11       76.85       77.08     13.98 o 
  -2  11  11        8.97        8.07      1.92 o 
  -1  11  11       55.00       68.39      9.47 o 
   0  11  11        8.33       13.30      2.97 o 
   1  11  11        5.32        5.97      1.53 o 
   2  11  11      101.34      106.05      5.88 o 
   3  11  11      268.03      271.26      7.11 o 
   4  11  11       21.93       24.52      6.54 o 
   7  11  11       21.46       24.69      7.83 o 
   8  11  11        0.17        0.89      2.07 o 
  -3  12  11        0.82        2.52      1.86 o 
  -2  12  11        4.64        5.89      2.76 o 
  -1  12  11       10.05       13.54      2.95 o 
   0  12  11       12.15       12.57      3.68 o 
   1  12  11       27.13       25.89      8.93 o 
   2  12  11       70.25       77.72      5.58 o 
   3  12  11        5.13        5.41      1.66 o 
   4  12  11      102.75       94.69      6.12 o 
   5  12  11      157.28      158.46     16.58 o 
   6  12  11        0.23        2.44      2.36 o 
   7  12  11       13.78       14.93      5.37 o 
  -2  13  11        3.45        2.60      1.87 o 
  -1  13  11      127.45      139.62     14.75 o 
   0  13  11        2.48        3.98      2.26 o 
   1  13  11       21.90       17.79      2.93 o 
   2  13  11       39.01       36.65      5.37 o 
   3  13  11        0.54        1.82      1.45 o 
   4  13  11        0.56        2.97      1.68 o 
   5  13  11       34.27       34.27      5.28 o 
   6  13  11       68.02       59.97      6.44 o 
   0  14  11       14.25       10.65      3.28 o 
   1  14  11       43.59       37.29      4.65 o 
   2  14  11       44.18       45.49      3.88 o 
   3  14  11        0.55        3.16      1.96 o 
   4  14  11       13.16       15.24      2.66 o 
   0  -7  12        0.02        3.12      3.68 o 
   3  -7  12       99.92       89.60     25.86 o 
  -1  -6  12        0.25        1.70      1.43 o 
   0  -6  12       25.43       26.82      4.50 o 
   1  -6  12      278.15      296.55     30.48 o 
   2  -6  12        0.00        0.42      1.54 o 
   4  -6  12       34.08       27.16     12.44 o 
   5  -6  12      274.82      264.83     44.52 o 
  -3  -5  12       56.41       60.53      6.05 o 
  -2  -5  12       13.26       14.13      3.21 o 
  -1  -5  12       51.43       48.21      5.09 o 
   0  -5  12       56.56       67.17      6.40 o 
   1  -5  12       23.69       23.04      6.08 o 
   2  -5  12      123.22      120.43     20.80 o 
   3  -5  12       19.86       16.28      5.14 o 
   4  -5  12       25.07       26.47      6.97 o 
   6  -5  12       17.37       13.50      4.61 o 
  -4  -4  12      159.28      143.33     19.63 o 
  -3  -4  12       45.25       38.40      4.63 o 
  -2  -4  12      161.99      172.70     12.86 o 
  -1  -4  12        0.27        5.79      3.82 o 
   0  -4  12       23.74       23.13      4.11 o 
   1  -4  12      183.16      201.88     34.36 o 
   2  -4  12        9.71       13.55      3.35 o 
   3  -4  12       36.81       36.79     11.72 o 
   4  -4  12        5.10        6.48      2.29 o 
   5  -4  12        2.62        3.97      2.46 o 
   6  -4  12       74.85       61.25     19.36 o 
  -5  -3  12        0.29        3.12      1.98 o 
  -4  -3  12        1.16        3.99      2.03 o 
  -3  -3  12      141.05      127.96     19.30 o 
  -2  -3  12        3.61        2.54      1.59 o 
  -1  -3  12       71.50       60.34      5.17 o 
   0  -3  12       24.69       29.14      3.90 o 
   1  -3  12       20.41       19.44      6.15 o 
   2  -3  12        6.40        6.86      4.18 o 
   4  -3  12        4.20        5.71      3.18 o 
   5  -3  12       11.43       12.46      4.07 o 
   6  -3  12       21.87       13.61      4.10 o 
   7  -3  12        4.36        3.96      1.58 o 
  -5  -2  12        6.82        4.04      2.23 o 
  -4  -2  12        9.49        6.88      1.90 o 
  -3  -2  12        9.56        6.55      1.91 o 
  -2  -2  12      318.71      314.33      7.78 o 
  -1  -2  12      277.69      290.69     14.60 o 
   0  -2  12      172.33      163.04      8.56 o 
   1  -2  12       26.70       24.06      6.91 o 
   2  -2  12       97.82      114.95     21.25 o 
   3  -2  12        1.98        2.42      2.39 o 
   4  -2  12       44.31       46.65      9.25 o 
   5  -2  12       71.14       78.16     13.96 o 
   6  -2  12       47.41       39.97     12.71 o 
   7  -2  12       26.23       28.84      6.47 o 
   8  -2  12       31.22       22.97      9.26 o 
  -5  -1  12        0.00        1.51      1.58 o 
  -4  -1  12       46.11       48.51      4.43 o 
  -3  -1  12       62.51       54.67      4.60 o 
  -2  -1  12       47.98       48.70      6.86 o 
  -1  -1  12      114.98      109.93      5.71 o 
   0  -1  12      215.12      210.06      9.02 o 
   1  -1  12      444.40      446.17     15.85 o 
   2  -1  12       12.65        9.05      3.15 o 
   3  -1  12       74.38       78.76      8.84 o 
   4  -1  12       72.09       73.23      4.26 o 
   5  -1  12        0.00        1.13      1.45 o 
   6  -1  12      164.05      168.99     11.25 o 
   7  -1  12       41.87       32.02      7.29 o 
   8  -1  12       21.49       25.00      3.57 o 
  -6   0  12        0.16        0.53      2.19 o 
  -5   0  12        0.04        1.54      2.71 o 
  -4   0  12       18.84       17.84      2.86 o 
  -3   0  12        1.80        2.24      1.08 o 
  -2   0  12      191.72      188.83      5.73 o 
  -1   0  12        2.85        4.51      1.28 o 
   0   0  12        1.15        3.41      1.14 o 
   1   0  12       59.71       57.99      4.69 o 
   2   0  12      463.48      472.92      9.99 o 
   3   0  12       61.80       62.03      4.14 o 
   4   0  12      238.17      262.47      7.67 o 
   5   0  12       37.41       35.12      3.17 o 
   6   0  12        4.13        5.19      1.83 o 
   7   0  12       68.28       63.51      5.91 o 
   8   0  12      264.73      312.50     23.75 o 
   9   0  12        7.07        3.23      1.78 o 
  -6   1  12       64.12       61.72      6.02 o 
  -5   1  12       60.96       63.74     12.53 o 
  -4   1  12       23.14       24.97      5.22 o 
  -3   1  12       25.16       22.90      2.32 o 
  -2   1  12        0.10        2.45      1.05 o 
  -1   1  12       21.83       21.49      2.05 o 
   0   1  12      217.77      213.03      4.58 o 
   1   1  12       91.72       93.92      3.38 o 
   2   1  12       31.88       30.12      2.72 o 
   3   1  12       59.57       57.22      5.92 o 
   4   1  12      119.27      115.71      8.20 o 
   5   1  12       10.12       13.43      2.48 o 
   6   1  12      292.98      300.93     12.04 o 
   7   1  12        8.66        7.05      2.01 o 
   8   1  12       20.84       15.17      2.72 o 
   9   1  12      105.67       99.70      9.68 o 
  -6   2  12       58.05       55.51      6.10 o 
  -5   2  12       40.80       38.94      7.30 o 
  -4   2  12      380.62      404.12      9.41 o 
  -3   2  12       20.53       23.23      3.99 o 
  -2   2  12      232.12      230.94      5.36 o 
  -1   2  12      199.94      196.43      5.06 o 
   0   2  12       87.88       80.69      2.60 o 
   1   2  12      356.33      348.96      6.61 o 
   2   2  12     1163.49     1210.95     23.95 o 
   3   2  12       18.48       20.43      2.59 o 
   4   2  12      100.15      111.12      4.09 o 
   5   2  12      106.44      124.12     14.06 o 
   6   2  12        1.91        3.56      1.78 o 
   7   2  12       59.57       63.38      6.90 o 
   8   2  12       99.91      110.85      7.88 o 
   9   2  12       14.95       11.45      3.43 o 
  -6   3  12       29.23       33.51      4.42 o 
  -5   3  12      158.97      165.79     14.10 o 
  -4   3  12       13.36       11.31      2.99 o 
  -3   3  12      358.48      362.03     13.85 o 
  -2   3  12       17.27       17.15      2.83 o 
  -1   3  12        3.62        3.56      0.89 o 
   0   3  12       74.05       80.70      2.79 o 
   1   3  12      930.24      918.81     21.74 o 
   2   3  12       43.47       37.25      2.85 o 
   3   3  12      197.43      198.11      9.69 o 
   4   3  12      235.49      232.19      6.50 o 
   5   3  12       46.95       46.91      3.06 o 
   6   3  12        0.74        2.23      2.11 o 
   7   3  12      295.58      328.07      8.23 o 
   8   3  12        0.13        0.89      1.68 o 
   9   3  12       89.01       86.53      8.63 o 
  -6   4  12       17.90       15.74      4.03 o 
  -5   4  12       42.90       39.75      4.52 o 
  -4   4  12       78.78       72.10      5.89 o 
  -3   4  12       66.36       68.51      5.58 o 
  -2   4  12      115.00      115.05      4.71 o 
  -1   4  12       68.34       61.17      7.27 o 
   0   4  12      138.73      123.58      5.75 o 
   1   4  12       30.85       26.69      2.04 o 
   2   4  12      163.29      143.71      4.89 o 
   3   4  12       60.17       57.82      4.82 o 
   4   4  12      165.99      187.08      6.82 o 
   5   4  12       14.77       14.58      1.95 o 
   6   4  12       17.91       15.51      2.05 o 
   7   4  12       85.12       92.28      9.03 o 
   8   4  12       45.39       52.62      3.78 o 
   9   4  12       73.39       68.08      7.84 o 
  -6   5  12        4.84        3.19      1.56 o 
  -5   5  12       10.95       12.26      2.60 o 
  -4   5  12        1.55        1.81      1.46 o 
  -3   5  12      304.55      313.64     28.20 o 
  -2   5  12       14.12       10.98      2.13 o 
  -1   5  12      109.84       98.35     14.41 o 
   0   5  12        4.15        4.19      1.51 o 
   1   5  12      342.73      317.51     17.31 o 
   2   5  12      307.10      275.56     11.59 o 
   3   5  12      217.65      220.09     13.11 o 
   4   5  12      257.99      260.37      6.46 o 
   5   5  12        9.53        9.54      3.65 o 
   6   5  12       41.27       43.58      3.42 o 
   7   5  12       59.90       63.85      5.18 o 
   8   5  12        8.13        8.21      2.26 o 
   9   5  12        2.94        4.07      1.63 o 
  -6   6  12       34.05       26.94      5.16 o 
  -5   6  12      245.91      249.79     15.56 o 
  -4   6  12       89.83       93.55     10.59 o 
  -3   6  12       47.54       55.57      5.21 o 
  -2   6  12        1.32        3.86      2.11 o 
  -1   6  12      197.04      189.66     11.03 o 
   0   6  12      193.86      197.05      7.92 o 
   1   6  12       46.49       42.25      2.67 o 
   2   6  12       41.18       51.00      2.64 o 
   3   6  12      147.85      136.62      7.21 o 
   4   6  12        2.34        4.09      1.16 o 
   5   6  12      101.96       90.06      3.84 o 
   6   6  12      165.89      171.84      7.55 o 
   7   6  12        0.01        1.27      1.20 o 
   8   6  12      107.77      112.23     10.68 o 
   9   6  12        3.27        6.64      3.08 o 
  -5   7  12      248.39      255.82     26.74 o 
  -4   7  12       16.83       14.25      2.96 o 
  -3   7  12      267.81      289.91      8.19 o 
  -2   7  12      188.35      205.24     11.51 o 
  -1   7  12       12.45       12.43      3.47 o 
   0   7  12       37.10       37.68      3.65 o 
   1   7  12      121.40      127.84      6.59 o 
   2   7  12        9.26        8.70      1.69 o 
   3   7  12        0.04        2.20      1.46 o 
   4   7  12        1.08        3.64      3.18 o 
   5   7  12       46.82       54.17      5.94 o 
   6   7  12        8.99       11.34      1.80 o 
   7   7  12      196.73      189.05      9.33 o 
   8   7  12       25.87       25.19      2.85 o 
   9   7  12        4.42        3.16      1.48 o 
  -5   8  12        0.66        1.73      1.80 o 
  -4   8  12       82.75       79.31      6.25 o 
  -3   8  12       36.04       35.34      5.54 o 
  -2   8  12        5.19        8.49      2.65 o 
  -1   8  12       98.49       96.12      5.64 o 
   0   8  12      148.83      151.13      5.63 o 
   1   8  12       35.23       22.73      2.36 o 
   2   8  12      176.44      179.65     12.49 o 
   3   8  12        9.10        8.88      1.50 o 
   4   8  12       93.28       91.46      6.85 o 
   5   8  12       78.67       79.45      6.64 o 
   6   8  12      107.41      116.16      7.61 o 
   7   8  12       85.96       84.70     20.25 o 
   8   8  12       67.39       79.92     10.35 o 
  -5   9  12      178.60      183.30     10.20 o 
  -4   9  12      168.83      167.55     16.84 o 
  -3   9  12       11.94       12.61      2.90 o 
  -2   9  12       47.70       56.12      5.37 o 
  -1   9  12       12.02       11.27      2.30 o 
   0   9  12        2.75        4.75      1.68 o 
   1   9  12       61.35       56.43      5.12 o 
   2   9  12       53.39       58.07      5.50 o 
   3   9  12       15.92       14.69      4.13 o 
   4   9  12        9.61        9.60      3.07 o 
   5   9  12      563.79      497.02     14.98 o 
   6   9  12       11.89       10.91      3.46 o 
   7   9  12      492.12      532.17     16.58 o 
   8   9  12      105.90      120.35     16.84 o 
  -4  10  12       26.63       29.82      4.83 o 
  -3  10  12      192.92      219.96     14.55 o 
  -2  10  12       16.72       19.02      3.21 o 
  -1  10  12        3.80        4.06      1.90 o 
   0  10  12       54.43       57.63      3.74 o 
   1  10  12       14.83       14.64      2.40 o 
   2  10  12       18.03       14.48      2.75 o 
   3  10  12        2.27        2.48      1.44 o 
   4  10  12      129.40      139.35      8.31 o 
   5  10  12       14.71       11.01      3.44 o 
   6  10  12      125.04      124.87     26.42 o 
   7  10  12      163.74      169.05     18.69 o 
   8  10  12        2.69        3.53      2.49 o 
  -3  11  12      419.66      483.84     15.45 o 
  -2  11  12       69.18       78.50     10.19 o 
  -1  11  12       66.62       69.54      4.49 o 
   0  11  12       43.24       44.88      8.60 o 
   1  11  12       43.13       44.48      4.41 o 
   2  11  12        4.93        4.81      2.01 o 
   3  11  12        0.00        1.24      1.53 o 
   4  11  12        6.92        2.67      2.72 o 
   5  11  12      138.90      141.99     24.38 o 
   6  11  12      114.63       98.41     12.06 o 
   7  11  12       29.32       23.65      6.49 o 
  -3  12  12        2.81        2.91      1.76 o 
  -2  12  12        2.20        3.93      2.93 o 
  -1  12  12       56.91       55.59      4.33 o 
   0  12  12        0.37        1.54      1.52 o 
   1  12  12       13.68       11.37      2.73 o 
   2  12  12       11.71        9.19      2.11 o 
   3  12  12      111.73      101.33      8.31 o 
   6  12  12       37.60       33.00      5.40 o 
  -1  13  12       99.98      104.30      5.96 o 
   0  13  12        4.51        4.46      2.24 o 
   1  13  12      187.54      196.45     15.79 o 
   2  13  12      116.16      101.98      9.60 o 
   3  13  12        0.08        0.35      1.44 o 
   4  13  12       33.37       37.45      5.30 o 
   5  13  12      108.33       97.06      7.60 o 
   1  14  12      103.86      103.79      5.82 o 
   2  14  12        3.37        4.76      2.02 o 
   3  14  12      107.20      103.16      5.76 o 
   1  -6  13        3.90        4.76      3.97 o 
   2  -6  13       43.93       35.46     11.87 o 
  -1  -5  13       29.49       26.90      7.08 o 
   0  -5  13        0.93        3.86      3.49 o 
   1  -5  13        9.01        8.15      3.32 o 
   2  -5  13      175.44      176.58     31.36 o 
   3  -5  13       42.56       41.29     14.78 o 
   4  -5  13        7.94        5.76      3.96 o 
   5  -5  13        5.13        7.12      4.42 o 
  -3  -4  13       15.45       14.64      4.45 o 
  -2  -4  13       26.10       20.00      6.31 o 
  -1  -4  13        6.71        6.72      2.07 o 
   0  -4  13        1.14        2.15      3.32 o 
   1  -4  13       16.13        9.82      6.04 o 
   2  -4  13       98.90       84.69     16.63 o 
   3  -4  13       81.90       77.06     21.04 o 
   4  -4  13       13.69       17.69      4.65 o 
   6  -4  13        4.02        2.90      1.89 o 
  -3  -3  13       95.11       79.77      6.42 o 
  -2  -3  13        6.79        5.08      3.08 o 
  -1  -3  13        9.54        8.17      2.61 o 
   0  -3  13       20.44       26.57      3.99 o 
   1  -3  13      121.08      138.90     23.66 o 
   2  -3  13        1.62        4.12      2.69 o 
   3  -3  13        5.01        3.69      2.39 o 
   4  -3  13       13.52       11.96      3.82 o 
   5  -3  13        3.53        3.65      2.37 o 
   6  -3  13       21.06       19.61      5.96 o 
   7  -3  13        2.76        3.58      2.61 o 
  -4  -2  13       50.12       36.63      6.95 o 
  -3  -2  13      502.01      505.90     15.15 o 
  -2  -2  13       22.83       29.78      5.06 o 
  -1  -2  13       36.34       40.65      6.27 o 
   0  -2  13      241.32      231.83      9.52 o 
   1  -2  13      110.02      125.74     20.57 o 
   2  -2  13      240.94      270.41     33.23 o 
   3  -2  13       80.47       87.68     24.71 o 
   4  -2  13       59.68       66.89     18.74 o 
   5  -2  13        1.12        0.92      2.01 o 
   6  -2  13       21.60       16.86      7.73 o 
   7  -2  13        9.03        5.17      4.21 o 
  -4  -1  13       17.83       13.87      2.21 o 
  -3  -1  13       21.17       22.27      2.58 o 
  -2  -1  13       71.34       77.40     11.66 o 
  -1  -1  13      372.60      357.17     11.38 o 
   0  -1  13       11.28       11.44      1.84 o 
   1  -1  13       21.98       26.43      7.47 o 
   2  -1  13       38.03       42.80     10.53 o 
   3  -1  13       43.86       52.39     11.35 o 
   4  -1  13       73.09       83.98     16.74 o 
   5  -1  13        5.82        6.39      3.19 o 
   6  -1  13       60.99       71.65     18.35 o 
   7  -1  13       24.94       22.80      5.82 o 
   8  -1  13        0.74        3.42      2.10 o 
  -5   0  13       27.21       20.65      5.80 o 
  -3   0  13       49.66       46.87      4.72 o 
  -2   0  13        5.56        4.91      1.39 o 
  -1   0  13       65.93       57.10      6.29 o 
   0   0  13       97.00       89.49      3.77 o 
   1   0  13      489.54      529.98     16.66 o 
   2   0  13        0.14        1.58      1.16 o 
   3   0  13       17.59       15.17      2.37 o 
   4   0  13        9.35       10.47      2.24 o 
   5   0  13        0.02        0.71      1.24 o 
   6   0  13      258.09      236.05      7.75 o 
   7   0  13       31.52       27.01      3.59 o 
   8   0  13      177.21      157.08     19.56 o 
  -5   1  13        7.25        2.93      2.71 o 
  -4   1  13      102.71      127.31     11.77 o 
  -3   1  13        2.39        4.85      2.89 o 
  -2   1  13       87.08       95.54     13.42 o 
  -1   1  13       52.46       51.18      2.37 o 
   0   1  13       39.44       39.45      2.99 o 
   1   1  13        0.02        1.64      0.92 o 
   2   1  13      129.14      126.28      4.17 o 
   3   1  13       52.67       49.99      3.83 o 
   4   1  13       11.67        9.99      1.90 o 
   5   1  13        0.99        2.06      2.24 o 
   6   1  13       60.18       49.58      8.84 o 
   7   1  13      136.99      101.58     18.57 o 
   8   1  13      194.31      190.82     14.36 o 
  -5   2  13       42.74       38.53      4.93 o 
  -4   2  13       53.29       46.76      5.62 o 
  -3   2  13      185.52      199.67      6.44 o 
  -2   2  13      143.90      151.34      8.22 o 
  -1   2  13        0.26        2.41      1.44 o 
   0   2  13       14.25       11.95      1.27 o 
   1   2  13      267.17      277.66     10.16 o 
   2   2  13      199.55      201.05      8.45 o 
   3   2  13      505.72      540.22     11.16 o 
   4   2  13       64.44       69.34      4.49 o 
   5   2  13       38.66       36.21      4.70 o 
   6   2  13       89.74       93.82      5.40 o 
   7   2  13       22.82       28.80      3.58 o 
   8   2  13        6.61        4.05      1.78 o 
   9   2  13       22.68       21.31      3.39 o 
  -5   3  13        3.48        3.79      2.24 o 
  -4   3  13      162.23      181.24     12.94 o 
  -3   3  13       21.10       21.84      3.75 o 
  -2   3  13       36.14       31.34      4.58 o 
  -1   3  13       42.71       44.61      2.97 o 
   0   3  13      198.25      193.54      5.85 o 
   1   3  13       19.72       18.36      3.27 o 
   2   3  13        1.20        1.55      0.97 o 
   3   3  13       60.85       72.64      5.31 o 
   4   3  13        2.19        2.24      1.22 o 
   5   3  13      137.39      156.63      6.98 o 
   6   3  13        0.39        1.80      1.34 o 
   7   3  13       45.49       47.25      4.22 o 
   8   3  13       10.68       12.56      2.69 o 
   9   3  13       10.57       11.59      4.05 o 
  -5   4  13       51.91       50.62      5.20 o 
  -4   4  13        2.04        2.63      1.73 o 
  -3   4  13       89.67       83.94      6.26 o 
  -2   4  13      275.44      284.85     15.96 o 
  -1   4  13      211.80      205.16      7.64 o 
   0   4  13      133.83      119.05     11.50 o 
   1   4  13       19.78       20.11      2.47 o 
   2   4  13      209.06      216.95      9.49 o 
   3   4  13      128.63      124.36      4.21 o 
   4   4  13       31.81       30.90      4.59 o 
   5   4  13        0.09        4.61      4.10 o 
   6   4  13      212.74      226.26     17.28 o 
   7   4  13       37.44       50.12      7.42 o 
   8   4  13       25.14       23.80      5.29 o 
   9   4  13        9.02        7.69      1.95 o 
  -5   5  13        0.29        1.91      1.52 o 
  -4   5  13      104.57       87.61      6.47 o 
  -3   5  13        0.17        2.82      1.66 o 
  -2   5  13       73.70       76.97      8.45 o 
  -1   5  13        3.17        4.41      1.84 o 
   0   5  13       18.99       16.29      2.03 o 
   1   5  13       60.15       50.45      4.48 o 
   2   5  13      101.96       94.73      6.22 o 
   3   5  13       54.17       48.64      4.76 o 
   4   5  13       50.62       45.19      4.78 o 
   5   5  13       66.66       64.34      7.64 o 
   6   5  13       43.30       38.14      6.22 o 
   7   5  13       37.96       43.66     11.05 o 
   8   5  13       52.51       50.77      4.10 o 
   9   5  13       47.43       42.79     10.71 o 
  -5   6  13        1.27        1.88      1.68 o 
  -4   6  13       23.60       21.63      3.81 o 
  -3   6  13      180.85      185.19      9.06 o 
  -2   6  13       37.04       40.80      4.09 o 
  -1   6  13       57.29       50.42      6.78 o 
   0   6  13       53.41       49.21      3.79 o 
   1   6  13       19.01       15.00      2.15 o 
   2   6  13       20.02       14.18      3.62 o 
   3   6  13       53.53       50.29      4.69 o 
   4   6  13       59.17       54.53      5.11 o 
   5   6  13        1.59        5.26      3.49 o 
   6   6  13       27.10       32.27      4.83 o 
   7   6  13       55.02       44.39      9.37 o 
   8   6  13        7.46        3.57      1.93 o 
   9   6  13        2.20        3.74      1.78 o 
  -5   7  13       46.85       49.80      5.32 o 
  -4   7  13        0.58        4.50      2.02 o 
  -3   7  13       66.08       76.11      7.02 o 
  -2   7  13        0.05        1.47      1.34 o 
  -1   7  13        0.32        2.26      1.76 o 
   0   7  13       46.01       42.67      4.12 o 
   1   7  13       10.94       10.81      1.67 o 
   2   7  13        0.30        0.94      1.00 o 
   3   7  13        0.25        2.57      3.35 o 
   4   7  13        0.17        4.26      3.40 o 
   5   7  13       12.78       10.39      3.46 o 
   6   7  13       20.25       23.52     10.25 o 
   7   7  13       11.94       15.91      4.78 o 
   8   7  13       23.66       26.20      5.14 o 
  -4   8  13       69.47       69.67      8.60 o 
  -3   8  13        0.16        3.11      2.18 o 
  -2   8  13       23.10       25.81      4.44 o 
  -1   8  13       48.05       45.98      4.02 o 
   0   8  13        6.37        6.29      1.77 o 
   1   8  13      310.88      298.36     11.62 o 
   2   8  13       62.90       67.09      6.39 o 
   3   8  13       67.68       79.46     13.14 o 
   4   8  13       31.62       34.47      4.74 o 
   5   8  13       13.09       10.96      5.49 o 
   6   8  13        1.06        4.04      3.35 o 
   7   8  13      283.19      288.43     26.31 o 
   8   8  13        1.87        3.99      2.92 o 
  -4   9  13        0.55        3.51      1.93 o 
  -3   9  13      147.11      162.11     10.05 o 
  -2   9  13       74.01       75.66      7.00 o 
  -1   9  13       13.13        9.47      2.05 o 
   0   9  13      294.84      316.96     11.54 o 
   1   9  13      141.21      143.42      5.55 o 
   2   9  13      130.39      133.67      8.27 o 
   3   9  13      271.24      270.03     11.00 o 
   4   9  13        1.29        4.96      3.08 o 
   5   9  13       13.86       15.43      3.89 o 
   6   9  13       61.08       69.63      6.28 o 
   7   9  13      152.63      146.31     16.55 o 
  -3  10  13        4.17        5.53      2.03 o 
  -2  10  13       22.97       27.77      4.04 o 
  -1  10  13       66.66       64.80      5.65 o 
   0  10  13        0.23        3.32      1.68 o 
   1  10  13       23.14       29.03      6.47 o 
   2  10  13      201.27      211.54      9.85 o 
   3  10  13        4.93        7.53      3.10 o 
   4  10  13       76.89       89.24      7.11 o 
   5  10  13        2.63        4.07      3.60 o 
   6  10  13       96.34       90.54      7.88 o 
   7  10  13       15.97       21.09      5.86 o 
  -3  11  13        0.76        4.58      3.90 o 
  -2  11  13      109.02      113.58     11.10 o 
  -1  11  13        5.28        4.75      1.90 o 
   0  11  13       76.21       76.47      6.24 o 
   1  11  13        6.23        3.28      1.54 o 
   2  11  13       28.14       19.38      2.41 o 
   3  11  13       26.34       28.44      5.25 o 
   4  11  13       64.40       77.82      6.78 o 
   5  11  13        3.78        5.32      3.58 o 
   6  11  13       86.67       75.88      7.00 o 
   7  11  13        5.73        5.60      2.53 o 
  -2  12  13       10.30        4.83      2.39 o 
  -1  12  13        0.66        1.85      1.54 o 
   0  12  13       25.13       25.95      2.96 o 
   1  12  13       80.81       79.69      7.05 o 
   2  12  13        8.04        6.41      2.20 o 
   3  12  13      188.36      171.58     31.99 o 
   4  12  13        0.01        3.19      2.68 o 
   5  12  13       26.68       22.09      7.35 o 
   6  12  13       73.91       67.25     14.21 o 
   0  13  13       72.05       68.10     10.15 o 
   1  13  13       83.01       90.44     10.45 o 
   2  13  13       98.72       98.24      6.70 o 
   4  13  13       16.04       17.69      4.14 o 
  -1  -4  14        0.11        2.90      2.62 o 
   1  -4  14       19.13       18.84      5.61 o 
   2  -4  14      118.32       99.47     20.07 o 
   3  -4  14       15.94       16.55      6.69 o 
   4  -4  14       77.75       60.41     15.31 o 
  -2  -3  14       27.53       39.12      5.80 o 
  -1  -3  14      117.84      119.57     13.73 o 
   0  -3  14        2.16        2.94      2.47 o 
   2  -3  14        4.00        2.54      2.01 o 
   3  -3  14      318.77      319.51     55.61 o 
   4  -3  14       48.60       55.37     16.15 o 
   5  -3  14        2.75        4.18      2.92 o 
  -2  -2  14      157.23      167.48     36.84 o 
  -1  -2  14      105.18      107.82     10.04 o 
   0  -2  14       38.19       26.87      3.90 o 
   1  -2  14       66.09       61.27     15.04 o 
   2  -2  14      345.73      345.67     23.54 o 
   3  -2  14       11.70       13.96      5.39 o 
   4  -2  14       18.13       16.84      4.53 o 
   5  -2  14       76.41       75.77     16.08 o 
   6  -2  14        9.14       11.16      4.42 o 
  -3  -1  14      527.63      525.48     15.86 o 
  -2  -1  14       26.07       21.31      2.55 o 
  -1  -1  14      344.27      361.08     24.05 o 
   0  -1  14       48.98       53.80      5.10 o 
   1  -1  14      212.49      213.06     10.58 o 
   2  -1  14        1.11        1.87      1.35 o 
   3  -1  14      135.11      145.06      7.95 o 
   4  -1  14        2.15        1.72      1.94 o 
   5  -1  14        5.04        0.90      2.26 o 
   6  -1  14        0.28        0.76      1.46 o 
   7  -1  14       16.26       21.12      8.29 o 
  -4   0  14       74.04       67.22      6.64 o 
  -3   0  14        0.32        1.67      1.83 o 
  -2   0  14      274.32      287.38     21.87 o 
  -1   0  14      196.40      187.50      7.77 o 
   0   0  14       47.66       40.57      6.81 o 
   2   0  14      175.48      176.54      7.91 o 
   3   0  14       14.31       19.05      5.71 o 
   4   0  14       49.84       51.30      9.00 o 
   5   0  14        7.87       11.90      3.44 o 
   6   0  14        0.44        1.03      1.01 o 
   7   0  14       17.80       17.29      6.35 o 
  -4   1  14        0.68        3.74      3.37 o 
  -3   1  14      166.67      180.05     14.83 o 
  -2   1  14      122.17      131.32     10.66 o 
  -1   1  14       47.87       53.11      4.58 o 
   0   1  14       89.50       79.97      4.89 o 
   1   1  14       62.70       57.70      5.60 o 
   2   1  14       17.28       16.94      2.57 o 
   3   1  14        2.77        5.25      2.19 o 
   4   1  14        1.67        2.01      0.91 o 
   5   1  14        2.42        3.30      1.49 o 
   6   1  14       15.24       13.93      3.51 o 
   7   1  14       82.44       60.50     13.14 o 
   8   1  14        0.12        2.48      1.96 o 
  -4   2  14       16.90        9.29      3.03 o 
  -3   2  14       80.80       79.06      7.10 o 
  -2   2  14       14.13        9.13      2.02 o 
  -1   2  14       18.08       15.27      2.78 o 
   0   2  14       70.10       57.96      5.25 o 
   1   2  14        1.50        3.97      2.55 o 
   2   2  14       10.05        8.28      2.05 o 
   3   2  14        8.84        7.79      1.79 o 
   4   2  14       55.72       41.64     11.99 o 
   5   2  14        1.09        3.65      1.84 o 
   6   2  14       20.57       18.17      3.19 o 
   7   2  14        2.16        3.54      1.58 o 
   8   2  14      146.21      130.87      7.79 o 
  -4   3  14        0.23        2.46      2.43 o 
  -3   3  14        3.46        3.04      2.16 o 
  -2   3  14        1.33        2.65      1.51 o 
  -1   3  14       99.96       93.48      7.02 o 
   0   3  14        3.53        3.43      1.22 o 
   1   3  14        0.69        1.21      1.64 o 
   2   3  14      153.56      167.63     10.31 o 
   3   3  14        2.23        3.75      1.09 o 
   4   3  14       52.33       60.99      7.51 o 
   5   3  14       28.10       30.00      3.49 o 
   6   3  14        2.74        5.44      3.55 o 
   7   3  14       37.01       44.37      5.40 o 
   8   3  14        5.49        4.12      1.64 o 
  -4   4  14      209.19      214.63     16.06 o 
  -3   4  14       78.98       84.58      6.26 o 
  -2   4  14        9.96        5.38      1.86 o 
  -1   4  14        8.94        6.78      2.03 o 
   0   4  14       30.95       26.80      2.79 o 
   2   4  14       46.40       47.39      4.42 o 
   3   4  14       15.11       18.34      3.28 o 
   4   4  14       56.04       57.39     10.79 o 
   5   4  14      126.55      127.19      6.88 o 
   6   4  14      149.26      170.85      9.03 o 
   7   4  14       89.60       82.32      4.43 o 
   8   4  14       54.87       45.15      9.21 o 
  -4   5  14       64.85       57.74      8.19 o 
  -3   5  14       38.12       38.51      6.37 o 
  -2   5  14      275.49      272.55      8.40 o 
  -1   5  14       23.55       25.24      2.82 o 
   0   5  14       57.61       48.73      3.46 o 
   1   5  14        0.26        2.39      2.29 o 
   2   5  14        2.66        4.33      2.22 o 
   3   5  14      137.19      148.18      8.10 o 
   4   5  14        9.87       12.03      3.15 o 
   5   5  14      112.71      137.07     25.53 o 
   6   5  14        6.89       11.58      3.62 o 
   7   5  14      234.11      240.74     46.68 o 
   8   5  14       34.66       36.40      6.82 o 
  -4   6  14       73.25       71.03      8.92 o 
  -3   6  14      239.08      245.60     28.19 o 
  -2   6  14       28.07       28.26      5.51 o 
  -1   6  14      279.17      308.33     17.28 o 
   0   6  14       97.60       84.58      4.86 o 
   1   6  14        2.54        6.50      2.94 o 
   2   6  14       98.49      102.51      6.81 o 
   3   6  14       29.33       35.58      4.24 o 
   4   6  14       10.15       12.43      3.43 o 
   5   6  14       35.36       39.16      4.54 o 
   6   6  14      195.64      206.25     15.54 o 
   7   6  14       91.40      122.31     11.95 o 
   8   6  14        0.00        6.90      4.00 o 
  -4   7  14        0.82        2.12      1.74 o 
  -3   7  14        2.12        3.22      1.78 o 
  -2   7  14       28.65       24.42      5.16 o 
  -1   7  14       10.05        9.29      2.31 o 
   0   7  14        9.82        7.45      1.89 o 
   1   7  14      162.72      160.47      8.57 o 
   2   7  14      206.83      203.57     14.95 o 
   3   7  14       53.42       49.07      5.54 o 
   4   7  14       74.06       82.42      6.85 o 
   5   7  14       54.62       68.17      6.44 o 
   6   7  14       44.60       52.33      6.00 o 
   7   7  14       71.03       71.00      9.67 o 
   8   7  14       81.05       82.14      7.54 o 
  -4   8  14       27.61       23.07      3.45 o 
  -3   8  14      114.38      111.46     12.44 o 
  -2   8  14       48.37       48.12      5.25 o 
  -1   8  14      135.60      136.11     10.95 o 
   0   8  14       18.34       21.05      3.63 o 
   1   8  14       61.79       49.13      3.19 o 
   2   8  14       57.49       51.06      9.79 o 
   3   8  14      335.87      351.01     12.82 o 
   4   8  14       54.79       52.50      5.72 o 
   5   8  14        1.98        1.36      2.44 o 
   6   8  14       80.95       84.17      7.08 o 
   7   8  14      200.79      224.94     23.93 o 
   8   8  14        7.28        4.26      2.89 o 
  -3   9  14       23.06       20.41      4.45 o 
  -2   9  14       47.38       48.52      8.11 o 
  -1   9  14       33.43       37.14      3.45 o 
   0   9  14       11.41       15.84      3.77 o 
   1   9  14       89.26      108.34      4.76 o 
   2   9  14      256.09      274.02     11.70 o 
   3   9  14       15.92       14.79      4.03 o 
   4   9  14      155.80      176.36     14.05 o 
   5   9  14       23.34       27.09      4.82 o 
   6   9  14        8.14        3.36      2.49 o 
   7   9  14      112.80      108.83     12.64 o 
  -2  10  14       16.71       16.48      4.13 o 
  -1  10  14       27.22       25.54      3.41 o 
   0  10  14      155.82      166.08      9.95 o 
   1  10  14       98.82       99.81     13.11 o 
   2  10  14      268.87      303.64     21.62 o 
   3  10  14       62.24       68.29      6.40 o 
   4  10  14       48.60       51.75      5.85 o 
   5  10  14       13.95       14.34      3.78 o 
   6  10  14       37.20       44.41      5.79 o 
   7  10  14       19.67       14.55      3.96 o 
  -2  11  14        2.22        2.67      1.33 o 
  -1  11  14       67.17       71.40      6.87 o 
   0  11  14       73.93       66.72      5.32 o 
   1  11  14        1.71        4.31      2.09 o 
   2  11  14      100.38       90.79      7.31 o 
   3  11  14        0.83        2.44      2.61 o 
   4  11  14      125.47      138.73     15.86 o 
   5  11  14        1.01        1.03      2.49 o 
   6  11  14        8.70        3.53      2.74 o 
   0  12  14       52.80       54.59     12.31 o 
   1  12  14       11.09        8.94      2.26 o 
   2  12  14       45.52       52.84      6.08 o 
   3  12  14       84.79       88.45      7.35 o 
   4  12  14       20.95       19.33      5.47 o 
   5  12  14        0.02        4.22      2.58 o 
   0  -3  15        5.22        6.54      3.40 o 
   1  -3  15       84.76       91.59      7.35 o 
   2  -3  15      118.11      104.81     18.86 o 
   3  -3  15        3.84        2.14      1.86 o 
   0  -2  15       15.51       12.15      3.82 o 
   1  -2  15        6.58        9.28      3.58 o 
   2  -2  15      141.91      129.34     29.61 o 
   3  -2  15       51.19       46.46     10.69 o 
   4  -2  15      167.17      158.70     26.30 o 
   5  -2  15        0.05        0.28      2.57 o 
   0  -1  15        3.08        3.86      2.82 o 
   1  -1  15        4.81        4.28      2.17 o 
   3  -1  15        0.01        0.00      1.87 o 
   4  -1  15        0.43        0.04      0.97 o 
   5  -1  15        7.28        6.87      3.21 o 
   6  -1  15       11.23       12.39      3.60 o 
   1   0  15       45.93       39.75      4.53 o 
   2   0  15       16.92       17.40      4.08 o 
   4   0  15        6.41        5.43      3.00 o 
   5   0  15       14.69        9.87      3.15 o 
   6   0  15        0.80        1.51      1.85 o 
  -2   1  15       25.96       22.47      3.61 o 
   2   1  15       30.19       22.44      6.57 o 
   3   1  15       42.33       36.48     11.11 o 
   4   1  15        1.51        3.28      2.24 o 
   7   1  15        5.29        2.99      2.61 o 
  -3   2  15       50.09       43.08      5.04 o 
  -2   2  15        4.36        3.99      3.19 o 
   1   2  15        2.07        1.10      1.61 o 
   2   2  15       17.18       13.84      2.51 o 
   3   2  15       66.63       59.97      4.97 o 
   4   2  15       67.34       60.15      4.92 o 
   5   2  15       38.65       32.75      6.46 o 
   6   2  15        6.41        4.77      1.65 o 
   7   2  15       15.27        9.65      2.22 o 
  -3   3  15       57.46       49.53      9.11 o 
  -2   3  15        0.07        2.39      1.99 o 
  -1   3  15        0.19        1.67      2.03 o 
   0   3  15        4.11        2.25      1.64 o 
   1   3  15        1.18        1.90      2.61 o 
   2   3  15      225.17      232.76      9.19 o 
   3   3  15      120.06      123.06      9.04 o 
   4   3  15       60.27       51.38      5.38 o 
   5   3  15       20.70       17.58      3.21 o 
   6   3  15        3.74        3.44      1.55 o 
   7   3  15        2.99        2.16      1.30 o 
  -3   4  15        0.51        2.05      1.25 o 
  -2   4  15       22.04       23.88      2.77 o 
  -1   4  15        7.89        6.06      2.36 o 
   0   4  15       92.86       89.78      6.14 o 
   1   4  15       83.00       71.94      5.46 o 
   2   4  15       34.83       27.62      5.56 o 
   3   4  15      244.99      252.73      9.83 o 
   4   4  15      218.53      196.59      8.74 o 
   5   4  15       15.39       21.15      3.87 o 
   6   4  15       11.24       13.18      4.07 o 
   7   4  15      118.40      110.70     13.07 o 
  -3   5  15       53.38       39.74      8.13 o 
  -2   5  15        1.83        3.48      1.82 o 
  -1   5  15        0.80        0.61      1.21 o 
   0   5  15       33.64       36.58      6.44 o 
   1   5  15        0.96        3.18      3.26 o 
   2   5  15       92.83      100.35      6.65 o 
   3   5  15       85.95       83.16      6.17 o 
   4   5  15       31.32       29.14      5.92 o 
   5   5  15      179.19      195.48     14.85 o 
   6   5  15      154.52      154.60     13.69 o 
   7   5  15       25.89       15.91      9.12 o 
  -3   6  15        3.52        3.18      1.74 o 
  -2   6  15       16.55       17.21      2.89 o 
  -1   6  15       99.44       93.44      9.06 o 
   0   6  15        8.87        8.08      2.65 o 
   1   6  15      112.92      120.60     27.52 o 
   2   6  15       14.46       17.15      4.32 o 
   3   6  15      184.83      197.32      9.62 o 
   4   6  15      269.47      295.64     11.66 o 
   5   6  15        7.15       12.12      4.54 o 
   6   6  15        0.02        0.96      2.61 o 
   7   6  15      106.76      144.86     11.22 o 
  -3   7  15       15.91       13.46      3.83 o 
  -2   7  15        7.31       10.01      2.88 o 
  -1   7  15        2.11        1.28      1.31 o 
   0   7  15        9.67        5.69      2.03 o 
   1   7  15        0.57        4.21      2.53 o 
   2   7  15       61.73       49.14      5.25 o 
   3   7  15      179.07      193.12      9.45 o 
   4   7  15        1.16        3.71      2.54 o 
   5   7  15      139.85      145.77     12.78 o 
   6   7  15      200.31      218.30     23.10 o 
   7   7  15       17.19       14.86      5.22 o 
  -3   8  15       15.99       12.07      3.42 o 
  -2   8  15        1.82        3.26      2.13 o 
  -1   8  15        0.67        2.80      1.90 o 
   0   8  15       75.44       74.24      6.44 o 
   1   8  15       58.32       64.06      6.21 o 
   2   8  15        5.47        9.05      4.54 o 
   3   8  15       35.69       35.87      5.12 o 
   4   8  15        2.50        5.73      4.35 o 
   5   8  15      152.46      166.32     14.81 o 
   6   8  15       61.62       59.87      6.31 o 
   7   8  15       28.95       33.18      5.30 o 
  -2   9  15       98.09       93.35      7.75 o 
  -1   9  15       34.72       32.57      4.22 o 
   0   9  15        3.33        3.17      1.70 o 
   1   9  15        0.26        4.36      4.42 o 
   2   9  15       10.13       11.68      3.79 o 
   3   9  15       13.50       15.23      6.05 o 
   4   9  15        0.40        1.90      3.07 o 
   5   9  15      153.75      167.11     29.37 o 
   6   9  15        3.20        5.89      3.25 o 
  -1  10  15        1.34        1.81      1.79 o 
   0  10  15       32.41       25.96      2.90 o 
   1  10  15        7.79        5.87      2.43 o 
   2  10  15       75.60       68.46      9.19 o 
   3  10  15        7.07        7.47      4.01 o 
   4  10  15        0.80        2.40      2.42 o 
   5  10  15       14.98       17.11      5.32 o 
   6  10  15        6.74        5.14      3.85 o 
   0  11  15       11.21        9.80      2.10 o 
   1  11  15       17.27       12.64      5.83 o 
   2  11  15        0.27        3.47      2.69 o 
   3  11  15       70.87       79.67      7.31 o 
   2  -1  16       21.33       14.57      5.94 o 
   3  -1  16        3.25        1.33      1.69 o 
   4  -1  16       34.12       28.61      7.86 o 
   4   0  16        8.43        2.33      1.35 o 
   5   0  16       20.86       19.93      5.12 o 
   5   1  16        8.24        5.89      2.43 o 
   1   3  16        2.61        3.29      2.92 o 
   2   3  16      146.73      147.67     12.20 o 
   3   3  16       25.27       15.18      6.05 o 
   4   3  16      417.99      458.99     13.25 o 
   5   3  16        2.66        0.71      2.06 o 
   6   3  16      122.22       98.42     14.59 o 
  -2   4  16       78.92       48.28     14.20 o 
  -1   4  16       17.07       12.11      2.86 o 
   0   4  16        7.38        5.69      2.26 o 
   1   4  16       21.17       19.19      3.17 o 
   2   4  16        7.63        9.28      2.62 o 
   3   4  16       83.24       75.37      6.29 o 
   4   4  16        1.94        8.15      2.99 o 
   5   4  16       22.55       15.94      3.29 o 
   6   4  16      118.43      130.96     19.31 o 
  -2   5  16       33.64       36.65      4.67 o 
  -1   5  16       42.63       46.71      5.08 o 
   0   5  16       33.98       24.97      6.32 o 
   1   5  16        0.05        1.57      2.18 o 
   2   5  16       27.20       24.33      6.53 o 
   3   5  16        7.09        8.51      3.36 o 
   4   5  16       80.74       65.87     17.17 o 
   5   5  16       54.12       53.62      5.51 o 
   6   5  16        6.84        2.33      2.32 o 
  -2   6  16       15.73       10.25      3.19 o 
  -1   6  16       25.29       17.58      3.65 o 
   0   6  16        2.75        6.43      2.69 o 
   1   6  16      163.20      159.34     13.51 o 
   2   6  16       54.79       53.17      5.72 o 
   3   6  16       60.88       66.11      6.36 o 
   4   6  16        2.57        1.75      2.43 o 
   5   6  16       28.70       28.48      7.55 o 
   6   6  16       41.06       49.15      7.08 o 
  -2   7  16       52.99       56.76      6.50 o 
  -1   7  16        1.39        1.81      2.96 o 
   0   7  16        5.77        7.51      2.57 o 
   1   7  16       77.72       74.94     20.25 o 
   2   7  16      112.00      106.22     10.40 o 
   3   7  16        3.03        2.97      3.30 o 
   4   7  16      112.77      130.72     14.92 o 
   5   7  16       62.36       54.19      5.82 o 
   6   7  16        4.04        2.90      2.39 o 
  -1   8  16        8.34        8.66      3.21 o 
   0   8  16       53.28       55.00      6.01 o 
   1   8  16      104.71      101.25     14.91 o 
   2   8  16        0.78        2.47      2.69 o 
   3   8  16      213.32      247.27     25.88 o 
   4   8  16       97.55      112.28     13.29 o 
   5   8  16        0.00        5.78      3.99 o 
   6   8  16       29.02       25.72      6.11 o 
  -1   9  16        1.63        7.19      3.79 o 
   0   9  16        0.59        2.61      2.47 o 
   1   9  16      104.49       80.10      6.99 o 
   2   9  16       43.45       44.58      5.50 o 
   3   9  16        6.32       12.48      4.00 o 
   4   9  16       41.16       48.59      5.71 o 
   5   9  16       35.05       35.97      8.94 o 
   1  10  16        0.06        1.01      2.21 o 
   2  10  16       13.08       11.00      3.61 o 
   3  10  16       75.12       74.21      7.29 o 
   4  10  16       29.32       32.34      6.65 o 
   2   4  17        0.27        1.19      2.71 o 
   3   4  17        0.18        0.78      1.35 o 
   4   4  17       45.48       47.41      5.14 o 
   5   4  17      108.49       99.36      7.46 o 
   0   5  17        1.06        3.37      2.62 o 
   1   5  17        0.01        2.10      2.24 o 
   2   5  17        2.30        6.07      3.57 o 
   3   5  17       99.31       95.90      6.99 o 
   4   5  17        5.88        4.28      3.43 o 
   5   5  17        2.59        4.17      2.82 o 
   0   6  17      102.67       85.64     17.28 o 
   1   6  17       43.11       49.65      6.50 o 
   2   6  17        1.07        3.87      3.21 o 
   3   6  17        0.10        1.56      2.42 o 
   4   6  17       18.35       15.33      5.93 o 
   5   6  17       43.35       37.75      8.10 o 
   0   7  17       63.56       50.42      8.68 o 
   1   7  17       53.00       62.03      6.32 o 
   2   7  17       82.33       89.31      7.31 o 
   3   7  17        1.44        4.51      3.07 o 
   4   7  17        8.39        7.80      4.30 o 
   1   8  17       39.04       31.80     12.42 o 
   2   8  17      295.74      335.63     13.59 o 
   3   8  17       35.17       31.87      5.08 o 
   4   8  17      121.12      147.61     10.02 o 
                                                 
